# Supplementary material for: Tris(tetra­ethyl­ammonium) hydrogen bis­[2-(sulfatosulfan­yl)benzoate]
Source: Acta Crystallogr Sect E Struct Rep Online. 2009 Oct 17;65(Pt 11):o2768. doi: 10.1107/S1600536809041415 (PMC2971119; doi:10.1107/S1600536809041415)
Supplement: Supplementary file 1 [file e-65-o2768-sup1.cif]

##############################################################################
###                                                                        ###
###        Electronic paper (Acta Crystallographica Section E)             ###
###                                                                        ###
##############################################################################
#                                                                            #
# This CIF contains the data in a paper accepted for publication in Acta     #
# Crystallographica Section E. It conforms to the requirements of Notes      #
# for Authors for Section E, and has been peer reviewed under the auspices   #
# of the IUCr Commission on Journals.                                        #
#                                                                            #
# Full details of the Crystallographic Information File format               #
# are given in the paper "The Crystallographic Information File (CIF):       #
# a New Standard Archive File for Crystallography" by S. R. Hall, F. H.      #
# Allen and I. D. Brown [Acta Cryst. (1991), A47, 655-685].                  #
#                                                                            #
# The current version of the core CIF dictionary is obtainable from          #
# ftp://ftp.iucr.org/pub/cif_core.dic. The current version number is 2.4.    #
#                                                                            #
# Software is freely available for graphical display of the structure(s) in  #
# this CIF.  For information consult the CIF home page http://www.iucr.org/  #
# cif/home.html                                                              #
#                                                                            #
# This file may be used for bona fide research purposes within the           #
# scientific community so long as proper attribution is given to the journal # 
# article from which it was obtained.                                        #
#                                                                            #
##############################################################################
                                             
data_global
_audit_creation_method     SHELXL-97
_journal_date_recd_electronic     2009-09-25
_journal_date_accepted     2009-10-10
_journal_name_full     'Acta Crystallographica, Section E'
_journal_year     2009
_journal_volume     65
_journal_issue     11
_journal_page_first     o2768
_journal_page_last     o2768
_journal_paper_category     QO
_journal_coeditor_code     XU2617
_publ_contact_author
;
     Dr. Seik Weng Ng
     Department of Chemistry
     University of Malaya
     50603 Kuala Lumpur
     Malaysia
;
_publ_contact_author_email     seikweng@um.edu.my
_publ_contact_author_fax     '03 7967 4193'
_publ_contact_author_phone     '03 7967 6778'
_publ_section_title
;
Tris(tetraethylammonium) hydrogen bis[2-(sulfatosulfanyl)benzoate]
;
loop_
    _publ_author_name
    _publ_author_address
    'Yang, Yun-Xia'
;
     College of Chemistry
     Beijing Normal University
     Beijing 100875
     People's Republic of China
;
    'Li, Qi'
;
     College of Chemistry
     Beijing Normal University
     Beijing 100875
     People's Republic of China
;
    'Ng, Seik Weng'
;
     Department of Chemistry
     University of Malaya
     50603 Kuala Lumpur
     Malaysia
;
_publ_section_synopsis     .
data_I
_audit_creation_method     SHELXL-97
_chemical_name_systematic
;
Tris(tetraethylammonium) hydrogen bis[2-(sulfatosulfanyl)benzoate]
;
_chemical_name_common     ?
_chemical_formula_moiety     '3(C8 H20 N) +, (C6 H4 O5 S2) -, (C6 H5 O5 S2) 2-'
_chemical_formula_sum     'C38 H69 N3 O10 S4'
_chemical_formula_iupac     '3C8 H20 N +, C6 H5 O5 S2 2-, C6 H4 O5 S2 -'
_chemical_formula_weight     856.20
_chemical_melting_point     ?
_symmetry_cell_setting     Triclinic
_symmetry_space_group_name_H-M     'P -1'
_symmetry_space_group_name_Hall     '-P 1'
loop_
    _symmetry_equiv_pos_as_xyz
    'x, y, z'
    '-x, -y, -z'
_cell_length_a     7.97740(10)
_cell_length_b     9.24390(10)
_cell_length_c     17.0074(3)
_cell_angle_alpha     90.6490(10)
_cell_angle_beta     93.8450(10)
_cell_angle_gamma     114.6780(10)
_cell_volume     1135.98(3)
_cell_formula_units_Z     1
_cell_measurement_reflns_used     4127
_cell_measurement_theta_min     2.2
_cell_measurement_theta_max     28.2
_cell_measurement_temperature     293(2)
_exptl_crystal_description     Block
_exptl_crystal_colour     Yellow
_exptl_crystal_size_max     0.50
_exptl_crystal_size_mid     0.20
_exptl_crystal_size_min     0.20
_exptl_crystal_density_diffrn     1.252
_exptl_crystal_density_meas     ?
_exptl_crystal_density_method     'not measured'
_exptl_crystal_F_000     462
_exptl_absorpt_coefficient_mu     0.263
_exptl_absorpt_correction_type     Multi-scan
_exptl_absorpt_process_details     '(SADABS; Sheldrick, 1996)'
_exptl_absorpt_correction_T_min     0.8796
_exptl_absorpt_correction_T_max     0.9492
_diffrn_ambient_temperature     293(2)
_diffrn_radiation_type     MoK\a
_diffrn_radiation_wavelength     0.71073
_diffrn_radiation_source     'fine-focus sealed tube'
_diffrn_radiation_monochromator     graphite
_diffrn_measurement_device_type     'Bruker APEXII'
_diffrn_measurement_method     '\f and \w'
_diffrn_detector_area_resol_mean     ?
_diffrn_reflns_number     10538
_diffrn_reflns_av_R_equivalents     0.0158
_diffrn_reflns_av_sigmaI/netI     0.0248
_diffrn_reflns_theta_min     2.40
_diffrn_reflns_theta_max     27.49
_diffrn_reflns_theta_full     27.49
_diffrn_measured_fraction_theta_max     0.994
_diffrn_measured_fraction_theta_full     0.994
_diffrn_reflns_limit_h_min     -8
_diffrn_reflns_limit_h_max     10
_diffrn_reflns_limit_k_min     -11
_diffrn_reflns_limit_k_max     12
_diffrn_reflns_limit_l_min     -22
_diffrn_reflns_limit_l_max     22
_diffrn_standards_number     0
_diffrn_standards_interval_count     0
_diffrn_standards_interval_time     0
_diffrn_standards_decay_%     0
_reflns_number_total     5176
_reflns_number_gt     4013
_reflns_threshold_expression     I>2\s(I)
_refine_ls_structure_factor_coef     Fsqd
_refine_ls_matrix_type     full
_refine_ls_R_factor_all     0.0729
_refine_ls_R_factor_gt     0.0578
_refine_ls_wR_factor_gt     0.1674
_refine_ls_wR_factor_ref     0.1814
_refine_ls_goodness_of_fit_ref     1.026
_refine_ls_restrained_S_all     1.044
_refine_ls_number_reflns     5176
_refine_ls_number_parameters     315
_refine_ls_number_restraints     62
_refine_ls_hydrogen_treatment     constr
_refine_ls_weighting_scheme     calc
_refine_ls_weighting_details
         'calc w=1/[\s^2^(Fo^2^)+(0.1007P)^2^+0.4839P] where P=(Fo^2^+2Fc^2^)/3'
_atom_sites_solution_hydrogens     geom
_atom_sites_solution_primary     direct
_atom_sites_solution_secondary     difmap
_refine_ls_shift/su_max     0.001
_refine_ls_shift/su_mean     0.001
_refine_diff_density_max     0.963
_refine_diff_density_min     -0.279
_refine_ls_extinction_method     none
_refine_ls_extinction_coef     ?
loop_
    _atom_type_symbol
    _atom_type_description
    _atom_type_scat_dispersion_real
    _atom_type_scat_dispersion_imag
    _atom_type_scat_source
    'C' 'C' 0.0033 0.0016
                         'International Tables Vol C Tables 4.2.6.8 and 6.1.1.4'
    'H' 'H' 0.0000 0.0000
                         'International Tables Vol C Tables 4.2.6.8 and 6.1.1.4'
    'N' 'N' 0.0061 0.0033
                         'International Tables Vol C Tables 4.2.6.8 and 6.1.1.4'
    'O' 'O' 0.0106 0.0060
                         'International Tables Vol C Tables 4.2.6.8 and 6.1.1.4'
    'S' 'S' 0.1246 0.1234
                         'International Tables Vol C Tables 4.2.6.8 and 6.1.1.4'
_computing_data_collection     'APEX2 (Bruker, 2007)'
_computing_cell_refinement     'SAINT (Bruker, 2007)'
_computing_data_reduction     'SAINT (Bruker, 2007)'
_computing_structure_solution     'SHELXS97 (Sheldrick, 2008)'
_computing_structure_refinement     'SHELXL97 (Sheldrick, 2008)'
_computing_molecular_graphics     'X-SEED (Barbour, 2001)'
_computing_publication_material     'publCIF (Westrip, 2009)'
loop_
    _atom_site_type_symbol
    _atom_site_label
    _atom_site_fract_x
    _atom_site_fract_y
    _atom_site_fract_z
    _atom_site_U_iso_or_equiv
    _atom_site_adp_type
    _atom_site_calc_flag
    _atom_site_refinement_flags
    _atom_site_occupancy
    _atom_site_disorder_assembly
    _atom_site_disorder_group
    S S1 0.37903(8) 0.68955(7) 0.65535(4) 0.04844(19) Uani d . 1 . .
    S S2 0.44246(9) 0.81719(10) 0.76485(4) 0.0641(2) Uani d . 1 A .
    O O1 0.6914(7) 1.0046(7) 0.9874(2) 0.0780(13) Uani d P 0.50 A 1
    O O2 0.5551(8) 1.0673(8) 0.8853(3) 0.0895(16) Uani d P 0.50 A 1
    O O1' 0.4910(7) 0.9213(7) 0.9244(3) 0.0896(15) Uani d P 0.50 A 2
    H H1' 0.4299 0.9501 0.9524 0.134 Uiso calc PR 0.50 A 2
    O O2' 0.7394(9) 1.1516(7) 0.9423(4) 0.123(2) Uani d P 0.50 A 2
    O O3 0.3824(3) 0.5381(2) 0.66859(14) 0.0691(5) Uani d . 1 . .
    O O4 0.1964(3) 0.6831(3) 0.63761(13) 0.0711(6) Uani d . 1 . .
    O O5 0.5132(3) 0.7840(2) 0.60344(11) 0.0626(5) Uani d . 1 . .
    N N1 0.2613(3) 0.7183(2) 0.37055(12) 0.0483(5) Uani d . 1 . .
    C C1 0.4500(4) 0.8384(3) 0.4057(2) 0.0648(7) Uani d . 1 . .
    H H1A 0.4515 0.9438 0.4049 0.078 Uiso calc R 1 . .
    H H1B 0.4650 0.8149 0.4605 0.078 Uiso calc R 1 . .
    C C2 0.6126(4) 0.8418(4) 0.3648(3) 0.0862(11) Uani d . 1 . .
    H H2A 0.7242 0.9250 0.3886 0.129 Uiso calc R 1 . .
    H H2B 0.5977 0.8616 0.3100 0.129 Uiso calc R 1 . .
    H H2C 0.6197 0.7411 0.3695 0.129 Uiso calc R 1 . .
    C C3 0.2295(5) 0.7693(4) 0.2883(2) 0.0802(10) Uani d . 1 . .
    H H3A 0.2444 0.8788 0.2921 0.096 Uiso calc R 1 . .
    H H3B 0.3246 0.7666 0.2564 0.096 Uiso calc R 1 . .
    C C4 0.0438(6) 0.6697(6) 0.2463(3) 0.1221(19) Uani d . 1 . .
    H H4A 0.0316 0.7160 0.1972 0.183 Uiso calc R 1 . .
    H H4B -0.0520 0.6658 0.2786 0.183 Uiso calc R 1 . .
    H H4C 0.0331 0.5637 0.2362 0.183 Uiso calc R 1 . .
    C C5 0.2520(4) 0.5528(3) 0.36561(16) 0.0577(6) Uani d . 1 . .
    H H5A 0.1313 0.4817 0.3414 0.069 Uiso calc R 1 . .
    H H5B 0.3437 0.5523 0.3311 0.069 Uiso calc R 1 . .
    C C6 0.2829(5) 0.4878(4) 0.44214(18) 0.0700(8) Uani d . 1 . .
    H H6A 0.2831 0.3853 0.4328 0.105 Uiso calc R 1 . .
    H H6B 0.1856 0.4772 0.4751 0.105 Uiso calc R 1 . .
    H H6C 0.3998 0.5590 0.4679 0.105 Uiso calc R 1 . .
    C C7 0.1166(4) 0.7199(4) 0.4235(2) 0.0670(7) Uani d . 1 . .
    H H7A -0.0016 0.6353 0.4048 0.080 Uiso calc R 1 . .
    H H7B 0.1479 0.6951 0.4762 0.080 Uiso calc R 1 . .
    C C8 0.0934(6) 0.8724(5) 0.4290(3) 0.1058(15) Uani d . 1 . .
    H H8A 0.0017 0.8618 0.4650 0.159 Uiso calc R 1 . .
    H H8B 0.0546 0.8954 0.3778 0.159 Uiso calc R 1 . .
    H H8C 0.2092 0.9577 0.4476 0.159 Uiso calc R 1 . .
    C C17 0.6587(4) 1.0166(3) 0.91364(15) 0.0567(6) Uani d . 1 . .
    C C18 0.7597(3) 0.9504(3) 0.86229(13) 0.0460(5) Uani d . 1 A .
    C C19 0.9423(4) 0.9817(4) 0.88510(17) 0.0644(7) Uani d . 1 . .
    H H19 0.9974 1.0416 0.9316 0.077 Uiso calc R 1 A .
    C C20 1.0444(4) 0.9273(4) 0.8414(2) 0.0723(8) Uani d . 1 A .
    H H20 1.1664 0.9496 0.8582 0.087 Uiso calc R 1 . .
    C C21 0.9646(4) 0.8399(4) 0.77289(19) 0.0692(8) Uani d . 1 . .
    H H21 1.0338 0.8053 0.7420 0.083 Uiso calc R 1 A .
    C C22 0.7832(4) 0.8030(4) 0.74946(17) 0.0616(7) Uani d . 1 A .
    H H22 0.7296 0.7400 0.7037 0.074 Uiso calc R 1 . .
    C C23 0.6766(3) 0.8578(3) 0.79291(14) 0.0459(5) Uani d . 1 . .
    N N2 0.5156(17) 0.4964(13) 0.0090(6) 0.068(2) Uani d PDU 0.50 B -1
    C C9 0.3158(14) 0.3911(13) 0.0188(9) 0.137(4) Uani d PDU 0.50 B -1
    H H9A 0.2809 0.2935 -0.0129 0.164 Uiso calc PR 0.50 B -1
    H H9B 0.3039 0.3626 0.0735 0.164 Uiso calc PR 0.50 B -1
    C C10 0.182(3) 0.462(3) -0.0034(13) 0.206(8) Uani d PDU 0.50 B -1
    H H10A 0.1401 0.4900 0.0434 0.309 Uiso calc PR 0.50 B -1
    H H10B 0.0784 0.3853 -0.0353 0.309 Uiso calc PR 0.50 B -1
    H H10C 0.2425 0.5553 -0.0327 0.309 Uiso calc PR 0.50 B -1
    C C11 0.552(2) 0.5441(12) -0.0741(5) 0.123(3) Uani d PDU 0.50 B -1
    H H11A 0.6746 0.6299 -0.0735 0.148 Uiso calc PR 0.50 B -1
    H H11B 0.4646 0.5871 -0.0924 0.148 Uiso calc PR 0.50 B -1
    C C12 0.539(2) 0.4172(17) -0.1343(7) 0.143(5) Uani d PDU 0.50 B -1
    H H12A 0.6573 0.4138 -0.1353 0.214 Uiso calc PR 0.50 B -1
    H H12B 0.5023 0.4420 -0.1855 0.214 Uiso calc PR 0.50 B -1
    H H12C 0.4488 0.3155 -0.1202 0.214 Uiso calc PR 0.50 B -1
    C C13 0.6031(14) 0.3908(11) 0.0405(6) 0.107(3) Uani d PDU 0.50 B -1
    H H13A 0.5483 0.3471 0.0889 0.129 Uiso calc PR 0.50 B -1
    H H13B 0.5723 0.3023 0.0027 0.129 Uiso calc PR 0.50 B -1
    C C14 0.8051(18) 0.467(2) 0.0567(13) 0.198(8) Uani d PDU 0.50 B -1
    H H14A 0.8619 0.5093 0.0091 0.298 Uiso calc PR 0.50 B -1
    H H14B 0.8477 0.3905 0.0760 0.298 Uiso calc PR 0.50 B -1
    H H14C 0.8378 0.5527 0.0957 0.298 Uiso calc PR 0.50 B -1
    C C15 0.5711(13) 0.6447(9) 0.0597(4) 0.092(2) Uani d PDU 0.50 B -1
    H H15A 0.6954 0.7176 0.0489 0.110 Uiso calc PR 0.50 B -1
    H H15B 0.4894 0.6950 0.0444 0.110 Uiso calc PR 0.50 B -1
    C C16 0.5675(16) 0.6226(15) 0.1450(5) 0.101(3) Uani d PDU 0.50 B -1
    H H16A 0.4429 0.5586 0.1573 0.152 Uiso calc PR 0.50 B -1
    H H16B 0.6121 0.7246 0.1725 0.152 Uiso calc PR 0.50 B -1
    H H16C 0.6450 0.5702 0.1609 0.152 Uiso calc PR 0.50 B -1
loop_
    _atom_site_aniso_label
    _atom_site_aniso_U_11
    _atom_site_aniso_U_22
    _atom_site_aniso_U_33
    _atom_site_aniso_U_12
    _atom_site_aniso_U_13
    _atom_site_aniso_U_23
    S1 0.0447(3) 0.0460(3) 0.0508(3) 0.0161(2) -0.0003(2) -0.0046(2)
    S2 0.0499(4) 0.0960(6) 0.0557(4) 0.0415(4) -0.0034(3) -0.0234(3)
    O1 0.097(3) 0.122(4) 0.0400(19) 0.072(3) 0.0035(19) -0.007(2)
    O2 0.121(4) 0.140(5) 0.058(2) 0.105(4) 0.004(3) -0.009(3)
    O1' 0.080(3) 0.124(4) 0.071(3) 0.050(3) 0.014(2) -0.035(3)
    O2' 0.130(5) 0.074(3) 0.155(6) 0.029(3) 0.050(4) -0.044(4)
    O3 0.0688(12) 0.0459(10) 0.0923(15) 0.0231(9) 0.0119(11) 0.0035(9)
    O4 0.0524(11) 0.0802(14) 0.0776(13) 0.0281(10) -0.0143(9) -0.0158(11)
    O5 0.0668(12) 0.0628(11) 0.0528(10) 0.0211(9) 0.0102(9) 0.0050(8)
    N1 0.0435(10) 0.0453(10) 0.0535(11) 0.0158(8) 0.0049(8) 0.0067(8)
    C1 0.0514(15) 0.0519(15) 0.0835(19) 0.0159(12) -0.0037(13) -0.0059(13)
    C2 0.0452(15) 0.078(2) 0.133(3) 0.0238(15) 0.0088(17) 0.000(2)
    C3 0.0696(19) 0.083(2) 0.075(2) 0.0187(16) 0.0019(15) 0.0304(17)
    C4 0.093(3) 0.132(4) 0.094(3) 0.005(3) -0.032(2) 0.049(3)
    C5 0.0614(15) 0.0504(14) 0.0593(15) 0.0212(12) 0.0077(12) -0.0036(11)
    C6 0.091(2) 0.0666(17) 0.0684(18) 0.0484(17) 0.0055(16) 0.0087(14)
    C7 0.0561(16) 0.0599(16) 0.089(2) 0.0262(13) 0.0178(14) 0.0033(14)
    C8 0.081(2) 0.079(2) 0.177(4) 0.048(2) 0.043(3) 0.011(3)
    C17 0.0716(18) 0.0591(15) 0.0453(13) 0.0331(14) 0.0073(12) -0.0049(11)
    C18 0.0551(13) 0.0469(12) 0.0403(11) 0.0251(10) 0.0063(9) 0.0021(9)
    C19 0.0577(16) 0.0710(18) 0.0563(15) 0.0214(13) -0.0099(12) -0.0125(13)
    C20 0.0465(15) 0.086(2) 0.085(2) 0.0300(15) -0.0087(14) -0.0126(17)
    C21 0.0523(15) 0.085(2) 0.081(2) 0.0394(15) 0.0037(14) -0.0147(16)
    C22 0.0560(15) 0.0758(18) 0.0602(15) 0.0365(14) -0.0032(12) -0.0226(13)
    C23 0.0435(11) 0.0532(13) 0.0450(12) 0.0245(10) 0.0016(9) -0.0021(10)
    N2 0.090(4) 0.049(2) 0.063(5) 0.026(2) 0.016(4) 0.011(3)
    C9 0.115(7) 0.104(6) 0.181(8) 0.036(5) -0.002(6) 0.005(6)
    C10 0.182(11) 0.226(12) 0.227(12) 0.106(9) -0.002(8) -0.015(9)
    C11 0.185(8) 0.101(6) 0.086(5) 0.062(6) 0.021(5) 0.015(4)
    C12 0.196(10) 0.140(8) 0.097(7) 0.073(7) 0.028(7) 0.000(6)
    C13 0.127(6) 0.098(5) 0.113(6) 0.060(5) 0.025(5) 0.012(4)
    C14 0.192(11) 0.198(11) 0.214(12) 0.092(8) 0.007(8) 0.006(8)
    C15 0.116(5) 0.073(4) 0.086(4) 0.039(4) 0.014(4) -0.003(3)
    C16 0.109(6) 0.106(6) 0.082(5) 0.040(5) -0.002(5) -0.007(4)
loop_
    _geom_bond_atom_site_label_1
    _geom_bond_atom_site_label_2
    _geom_bond_site_symmetry_2
    _geom_bond_distance
    _geom_bond_publ_flag
    S1 O3 . 1.432(2) ?
    S1 O5 . 1.4325(19) ?
    S1 O4 . 1.444(2) ?
    S1 S2 . 2.1075(9) ?
    S2 C23 . 1.774(2) ?
    O1 C17 . 1.280(5) ?
    O2 C17 . 1.188(5) ?
    O1' C17 . 1.285(6) ?
    O1' H1' . 0.8200 ?
    O2' C17 . 1.217(6) ?
    N1 C5 . 1.502(3) ?
    N1 C7 . 1.515(3) ?
    N1 C3 . 1.521(4) ?
    N1 C1 . 1.525(3) ?
    C1 C2 . 1.502(5) ?
    C1 H1A . 0.9700 ?
    C1 H1B . 0.9700 ?
    C2 H2A . 0.9600 ?
    C2 H2B . 0.9600 ?
    C2 H2C . 0.9600 ?
    C3 C4 . 1.502(5) ?
    C3 H3A . 0.9700 ?
    C3 H3B . 0.9700 ?
    C4 H4A . 0.9600 ?
    C4 H4B . 0.9600 ?
    C4 H4C . 0.9600 ?
    C5 C6 . 1.488(4) ?
    C5 H5A . 0.9700 ?
    C5 H5B . 0.9700 ?
    C6 H6A . 0.9600 ?
    C6 H6B . 0.9600 ?
    C6 H6C . 0.9600 ?
    C7 C8 . 1.500(4) ?
    C7 H7A . 0.9700 ?
    C7 H7B . 0.9700 ?
    C8 H8A . 0.9600 ?
    C8 H8B . 0.9600 ?
    C8 H8C . 0.9600 ?
    C17 C18 . 1.511(3) ?
    C18 C19 . 1.387(4) ?
    C18 C23 . 1.401(3) ?
    C19 C20 . 1.373(4) ?
    C19 H19 . 0.9300 ?
    C20 C21 . 1.365(4) ?
    C20 H20 . 0.9300 ?
    C21 C22 . 1.370(4) ?
    C21 H21 . 0.9300 ?
    C22 C23 . 1.400(3) ?
    C22 H22 . 0.9300 ?
    N2 C15 . 1.495(9) ?
    N2 C11 . 1.497(9) ?
    N2 C13 . 1.502(9) ?
    N2 C9 . 1.503(10) ?
    C9 C10 . 1.496(9) ?
    C9 H9A . 0.9700 ?
    C9 H9B . 0.9700 ?
    C10 H10A . 0.9600 ?
    C10 H10B . 0.9600 ?
    C10 H10C . 0.9600 ?
    C11 C12 . 1.513(9) ?
    C11 H11A . 0.9700 ?
    C11 H11B . 0.9700 ?
    C12 H12A . 0.9600 ?
    C12 H12B . 0.9600 ?
    C12 H12C . 0.9600 ?
    C13 C14 . 1.469(9) ?
    C13 H13A . 0.9700 ?
    C13 H13B . 0.9700 ?
    C14 H14A . 0.9600 ?
    C14 H14B . 0.9600 ?
    C14 H14C . 0.9600 ?
    C15 C16 . 1.467(8) ?
    C15 H15A . 0.9700 ?
    C15 H15B . 0.9700 ?
    C16 H16A . 0.9600 ?
    C16 H16B . 0.9600 ?
    C16 H16C . 0.9600 ?
loop_
    _geom_angle_atom_site_label_1
    _geom_angle_atom_site_label_2
    _geom_angle_atom_site_label_3
    _geom_angle_site_symmetry_1
    _geom_angle_site_symmetry_3
    _geom_angle
    _geom_angle_publ_flag
    O3 S1 O5 . . 113.19(13) ?
    O3 S1 O4 . . 114.49(13) ?
    O5 S1 O4 . . 114.26(13) ?
    O3 S1 S2 . . 107.77(10) ?
    O5 S1 S2 . . 107.23(9) ?
    O4 S1 S2 . . 98.34(9) ?
    C23 S2 S1 . . 105.73(8) ?
    C17 O1' H1' . . 120.0 ?
    C5 N1 C7 . . 108.87(19) ?
    C5 N1 C3 . . 109.5(2) ?
    C7 N1 C3 . . 111.1(2) ?
    C5 N1 C1 . . 111.6(2) ?
    C7 N1 C1 . . 108.0(2) ?
    C3 N1 C1 . . 107.8(2) ?
    C2 C1 N1 . . 115.2(3) ?
    C2 C1 H1A . . 108.5 ?
    N1 C1 H1A . . 108.5 ?
    C2 C1 H1B . . 108.5 ?
    N1 C1 H1B . . 108.5 ?
    H1A C1 H1B . . 107.5 ?
    C1 C2 H2A . . 109.5 ?
    C1 C2 H2B . . 109.5 ?
    H2A C2 H2B . . 109.5 ?
    C1 C2 H2C . . 109.5 ?
    H2A C2 H2C . . 109.5 ?
    H2B C2 H2C . . 109.5 ?
    C4 C3 N1 . . 115.2(3) ?
    C4 C3 H3A . . 108.5 ?
    N1 C3 H3A . . 108.5 ?
    C4 C3 H3B . . 108.5 ?
    N1 C3 H3B . . 108.5 ?
    H3A C3 H3B . . 107.5 ?
    C3 C4 H4A . . 109.5 ?
    C3 C4 H4B . . 109.5 ?
    H4A C4 H4B . . 109.5 ?
    C3 C4 H4C . . 109.5 ?
    H4A C4 H4C . . 109.5 ?
    H4B C4 H4C . . 109.5 ?
    C6 C5 N1 . . 115.4(2) ?
    C6 C5 H5A . . 108.4 ?
    N1 C5 H5A . . 108.4 ?
    C6 C5 H5B . . 108.4 ?
    N1 C5 H5B . . 108.4 ?
    H5A C5 H5B . . 107.5 ?
    C5 C6 H6A . . 109.5 ?
    C5 C6 H6B . . 109.5 ?
    H6A C6 H6B . . 109.5 ?
    C5 C6 H6C . . 109.5 ?
    H6A C6 H6C . . 109.5 ?
    H6B C6 H6C . . 109.5 ?
    C8 C7 N1 . . 116.2(3) ?
    C8 C7 H7A . . 108.2 ?
    N1 C7 H7A . . 108.2 ?
    C8 C7 H7B . . 108.2 ?
    N1 C7 H7B . . 108.2 ?
    H7A C7 H7B . . 107.4 ?
    C7 C8 H8A . . 109.5 ?
    C7 C8 H8B . . 109.5 ?
    H8A C8 H8B . . 109.5 ?
    C7 C8 H8C . . 109.5 ?
    H8A C8 H8C . . 109.5 ?
    H8B C8 H8C . . 109.5 ?
    O2 C17 O2' . . 83.1(5) ?
    O2 C17 O1 . . 125.9(3) ?
    O2' C17 O1 . . 73.1(5) ?
    O2 C17 O1' . . 69.9(4) ?
    O2' C17 O1' . . 125.1(4) ?
    O1 C17 O1' . . 85.3(4) ?
    O2 C17 C18 . . 120.9(3) ?
    O2' C17 C18 . . 119.3(4) ?
    O1 C17 C18 . . 113.1(3) ?
    O1' C17 C18 . . 115.6(3) ?
    C19 C18 C23 . . 118.6(2) ?
    C19 C18 C17 . . 118.6(2) ?
    C23 C18 C17 . . 122.8(2) ?
    C20 C19 C18 . . 122.2(3) ?
    C20 C19 H19 . . 118.9 ?
    C18 C19 H19 . . 118.9 ?
    C21 C20 C19 . . 119.2(3) ?
    C21 C20 H20 . . 120.4 ?
    C19 C20 H20 . . 120.4 ?
    C20 C21 C22 . . 120.3(3) ?
    C20 C21 H21 . . 119.8 ?
    C22 C21 H21 . . 119.8 ?
    C21 C22 C23 . . 121.5(2) ?
    C21 C22 H22 . . 119.3 ?
    C23 C22 H22 . . 119.3 ?
    C22 C23 C18 . . 118.2(2) ?
    C22 C23 S2 . . 123.68(19) ?
    C18 C23 S2 . . 118.15(17) ?
    C15 N2 C11 . . 108.0(8) ?
    C15 N2 C13 . . 112.0(9) ?
    C11 N2 C13 . . 115.3(10) ?
    C15 N2 C9 . . 108.4(10) ?
    C11 N2 C9 . . 113.1(10) ?
    C13 N2 C9 . . 99.7(9) ?
    C10 C9 N2 . . 115.5(12) ?
    C10 C9 H9A . . 108.4 ?
    N2 C9 H9A . . 108.4 ?
    C10 C9 H9B . . 108.4 ?
    N2 C9 H9B . . 108.4 ?
    H9A C9 H9B . . 107.5 ?
    N2 C11 C12 . . 117.8(9) ?
    N2 C11 H11A . . 107.9 ?
    C12 C11 H11A . . 107.9 ?
    N2 C11 H11B . . 107.9 ?
    C12 C11 H11B . . 107.9 ?
    H11A C11 H11B . . 107.2 ?
    C14 C13 N2 . . 115.8(11) ?
    C14 C13 H13A . . 108.3 ?
    N2 C13 H13A . . 108.3 ?
    C14 C13 H13B . . 108.3 ?
    N2 C13 H13B . . 108.3 ?
    H13A C13 H13B . . 107.4 ?
    C16 C15 N2 . . 115.7(8) ?
    C16 C15 H15A . . 108.4 ?
    N2 C15 H15A . . 108.4 ?
    C16 C15 H15B . . 108.4 ?
    N2 C15 H15B . . 108.4 ?
    H15A C15 H15B . . 107.4 ?
loop_
    _geom_torsion_atom_site_label_1
    _geom_torsion_atom_site_label_2
    _geom_torsion_atom_site_label_3
    _geom_torsion_atom_site_label_4
    _geom_torsion_site_symmetry_1
    _geom_torsion_site_symmetry_2
    _geom_torsion_site_symmetry_3
    _geom_torsion_site_symmetry_4
    _geom_torsion
    _geom_torsion_publ_flag
    O3 S1 S2 C23 . . . . 67.06(13) ?
    O5 S1 S2 C23 . . . . -55.11(13) ?
    O4 S1 S2 C23 . . . . -173.80(13) ?
    C5 N1 C1 C2 . . . . 55.0(3) ?
    C7 N1 C1 C2 . . . . 174.6(3) ?
    C3 N1 C1 C2 . . . . -65.3(3) ?
    C5 N1 C3 C4 . . . . 62.1(4) ?
    C7 N1 C3 C4 . . . . -58.2(4) ?
    C1 N1 C3 C4 . . . . -176.3(4) ?
    C7 N1 C5 C6 . . . . -59.0(3) ?
    C3 N1 C5 C6 . . . . 179.3(3) ?
    C1 N1 C5 C6 . . . . 60.1(3) ?
    C5 N1 C7 C8 . . . . -174.2(3) ?
    C3 N1 C7 C8 . . . . -53.5(4) ?
    C1 N1 C7 C8 . . . . 64.5(4) ?
    O2 C17 C18 C19 . . . . 141.2(5) ?
    O2' C17 C18 C19 . . . . 41.1(6) ?
    O1 C17 C18 C19 . . . . -41.7(4) ?
    O1' C17 C18 C19 . . . . -137.8(4) ?
    O2 C17 C18 C23 . . . . -39.2(6) ?
    O2' C17 C18 C23 . . . . -139.3(5) ?
    O1 C17 C18 C23 . . . . 137.9(4) ?
    O1' C17 C18 C23 . . . . 41.8(5) ?
    C23 C18 C19 C20 . . . . 1.1(4) ?
    C17 C18 C19 C20 . . . . -179.3(3) ?
    C18 C19 C20 C21 . . . . 0.3(5) ?
    C19 C20 C21 C22 . . . . -2.0(5) ?
    C20 C21 C22 C23 . . . . 2.4(5) ?
    C21 C22 C23 C18 . . . . -0.9(4) ?
    C21 C22 C23 S2 . . . . 178.8(2) ?
    C19 C18 C23 C22 . . . . -0.7(4) ?
    C17 C18 C23 C22 . . . . 179.7(3) ?
    C19 C18 C23 S2 . . . . 179.5(2) ?
    C17 C18 C23 S2 . . . . -0.1(3) ?
    S1 S2 C23 C22 . . . . -3.3(3) ?
    S1 S2 C23 C18 . . . . 176.46(17) ?
    C15 N2 C9 C10 . . . . 59.8(16) ?
    C11 N2 C9 C10 . . . . -59.9(17) ?
    C13 N2 C9 C10 . . . . 177.1(14) ?
    C15 N2 C11 C12 . . . . 169.3(12) ?
    C13 N2 C11 C12 . . . . 43.1(17) ?
    C9 N2 C11 C12 . . . . -70.8(16) ?
    C15 N2 C13 C14 . . . . -52.6(15) ?
    C11 N2 C13 C14 . . . . 71.5(15) ?
    C9 N2 C13 C14 . . . . -167.1(13) ?
    C11 N2 C15 C16 . . . . -172.6(10) ?
    C13 N2 C15 C16 . . . . -44.6(13) ?
    C9 N2 C15 C16 . . . . 64.5(12) ?
loop_
    _geom_hbond_atom_site_label_D
    _geom_hbond_atom_site_label_H
    _geom_hbond_atom_site_label_A
    _geom_hbond_site_symmetry_A
    _geom_hbond_distance_DH
    _geom_hbond_distance_HA
    _geom_hbond_distance_DA
    _geom_hbond_angle_DHA
    _geom_hbond_publ_flag
    O1' H1' O1 2_677 0.82 1.62 2.436(6) 175 no
