# Supplementary material for: Tris(tetra­ethyl­ammonium) hydrogen bis­[2-(sulfatosulfan­yl)benzoate]
Source: Acta Crystallogr Sect E Struct Rep Online. 2009 Oct 17;65(Pt 11):o2768. doi: 10.1107/S1600536809041415 (PMC2971119; doi:10.1107/S1600536809041415)
Supplement: Supplementary file 2 [file e-65-o2768-Isup2.hkl]

# 
# h,k,l, Fc-squared, Fo-squared, sigma(Fo-squared) and status flag 
# 
data_I
_shelx_title '  P-1' 
_shelx_refln_list_code          4 
_shelx_F_calc_maximum      126.30 
_exptl_crystal_F_000       462.00 
_reflns_d_resolution_high  0.7698 
 
loop_ 
 _symmetry_equiv_pos_as_xyz 
 'x, y, z' 
 '-x, -y, -z' 
 
_cell_length_a     7.9774 
_cell_length_b     9.2439 
_cell_length_c    17.0074 
_cell_angle_alpha  90.649 
_cell_angle_beta   93.845 
_cell_angle_gamma 114.678 
 
_shelx_F_squared_multiplier     1.000 
 
loop_ 
 _refln_index_h 
 _refln_index_k 
 _refln_index_l 
 _refln_F_squared_calc 
 _refln_F_squared_meas 
 _refln_F_squared_sigma 
 _refln_observed_status 
   2   0   0      315.80      272.11      4.46 o 
   3   0   0       39.41       60.63      1.77 o 
   4   0   0      110.39      161.51      2.91 o 
   5   0   0      134.09      136.85      5.53 o 
   6   0   0      106.46       96.91      5.21 o 
   7   0   0       19.36       16.67      1.53 o 
   8   0   0        2.52        1.35      1.59 o 
   9   0   0        0.17       -0.87      1.55 o 
  -9   1   0        2.11       -0.05      1.40 o 
  -8   1   0       33.41       25.58      2.77 o 
  -7   1   0       20.05       21.68      2.31 o 
  -6   1   0        1.23        2.07      1.31 o 
  -5   1   0      409.92      426.22      4.75 o 
  -4   1   0     1194.52     1290.47     11.11 o 
  -3   1   0      587.53      572.03      6.77 o 
  -2   1   0     1269.04     1610.80     16.26 o 
  -1   1   0     1546.86     1785.87     24.04 o 
   0   1   0       22.41       21.08      0.75 o 
   2   1   0      209.70      259.83      4.77 o 
   3   1   0      567.13      573.07      7.36 o 
   4   1   0       21.84       22.18      1.27 o 
   5   1   0        2.04        2.78      0.84 o 
   6   1   0        0.50        1.41      0.91 o 
   7   1   0       16.61       11.10      1.50 o 
   8   1   0       22.86       30.82      3.31 o 
  -9   2   0        0.00       -1.20      1.32 o 
  -8   2   0        2.08        4.97      1.50 o 
  -7   2   0      113.36      114.77      4.48 o 
  -6   2   0      850.39      895.44     11.20 o 
  -5   2   0      996.21      971.46      8.88 o 
  -4   2   0      173.14      184.72      2.39 o 
  -3   2   0       15.51       17.38      1.14 o 
  -2   2   0      317.47      399.93      3.84 o 
  -1   2   0     1749.13     2105.53     16.82 o 
   0   2   0      270.98      268.19      2.73 o 
   1   2   0      170.33      160.14      2.57 o 
   2   2   0        1.34        7.02      0.71 o 
   3   2   0      362.35      365.38      5.82 o 
   4   2   0       22.86       20.79      2.01 o 
   5   2   0       12.64        6.87      1.16 o 
   6   2   0      110.51      103.76      3.27 o 
   7   2   0       27.87       27.22      3.06 o 
   8   2   0        8.22       12.10      2.61 o 
 -10   3   0        7.57       11.11      2.43 o 
  -9   3   0       49.09       47.59      3.50 o 
  -8   3   0       75.38       88.44      3.12 o 
  -7   3   0      194.94      183.92      4.17 o 
  -6   3   0       13.81        9.43      1.67 o 
  -5   3   0       14.95       16.53      0.82 o 
  -4   3   0      385.55      396.28      4.45 o 
  -3   3   0      125.61       74.96      1.15 o 
  -2   3   0      403.18      474.71      3.45 o 
  -1   3   0     2180.16     2377.88     18.91 o 
   0   3   0      372.17      414.58      4.66 o 
   1   3   0      122.20      103.84      2.23 o 
   2   3   0      132.04      107.15      2.51 o 
   3   3   0      278.25      250.30      4.47 o 
   4   3   0       82.75       70.52      2.48 o 
   5   3   0       25.99       18.80      1.63 o 
   6   3   0        0.39        3.74      1.71 o 
   7   3   0        2.84        2.31      1.74 o 
   8   3   0       10.31        8.87      2.58 o 
 -10   4   0       10.97       11.82      1.84 o 
  -9   4   0       14.46       16.84      1.53 o 
  -8   4   0        3.23        1.67      0.82 o 
  -7   4   0        0.02        1.40      0.73 o 
  -6   4   0      386.37      371.87      4.89 o 
  -5   4   0      149.79      129.03      2.40 o 
  -4   4   0       18.68       15.49      0.69 o 
  -3   4   0       76.79       83.00      1.16 o 
  -2   4   0      899.83      867.45      6.76 o 
  -1   4   0      401.08      475.98      4.11 o 
   0   4   0      173.41      157.18      2.30 o 
   1   4   0      114.08       86.59      2.24 o 
   2   4   0       61.27       46.64      2.55 o 
   3   4   0        1.96        0.82      0.73 o 
   4   4   0       85.57       73.30      2.75 o 
   5   4   0       91.20       78.92      4.39 o 
   6   4   0       45.91       48.75      3.81 o 
   7   4   0        9.21       10.90      2.67 o 
 -10   5   0       29.09       32.19      2.03 o 
  -9   5   0       46.51       50.80      2.20 o 
  -8   5   0      228.55      199.83      4.67 o 
  -7   5   0       42.69       35.16      1.63 o 
  -6   5   0       32.96       28.97      1.63 o 
  -5   5   0       11.43       11.33      0.69 o 
  -4   5   0        5.54        7.58      0.56 o 
  -3   5   0       45.69       62.69      1.71 o 
  -2   5   0      463.32      477.34      4.31 o 
  -1   5   0      237.68      203.53      2.82 o 
   0   5   0       65.90       53.91      3.30 o 
   1   5   0        0.35        0.82      0.69 o 
   2   5   0       17.56       15.81      1.34 o 
   3   5   0       76.36       71.41      2.69 o 
   4   5   0      132.19      118.12      5.18 o 
   5   5   0       21.81       20.50      2.80 o 
   6   5   0        1.53        1.35      1.96 o 
 -10   6   0       25.46       26.31      2.53 o 
  -9   6   0       25.26       23.03      2.19 o 
  -8   6   0       40.61       40.54      1.88 o 
  -7   6   0      174.21      161.05      3.84 o 
  -6   6   0      123.23      108.75      3.53 o 
  -5   6   0       52.19       55.45      1.60 o 
  -4   6   0       79.44       88.62      1.82 o 
  -3   6   0       68.07       78.60      1.37 o 
  -2   6   0       20.97       12.25      0.64 o 
  -1   6   0       45.75       72.89      1.51 o 
   0   6   0      551.65      522.75      7.39 o 
   1   6   0      604.01      599.91      8.51 o 
   2   6   0       43.47       48.57      2.31 o 
   3   6   0        5.39        2.36      1.67 o 
   4   6   0       11.43       14.87      2.63 o 
   5   6   0        7.53       13.38      2.73 o 
 -10   7   0        5.14        3.98      1.66 o 
  -9   7   0        2.15        3.58      1.36 o 
  -8   7   0       17.44       14.75      1.85 o 
  -7   7   0        7.98        5.60      1.29 o 
  -6   7   0        1.38        1.55      0.93 o 
  -5   7   0        7.06       11.26      1.02 o 
  -4   7   0        4.60        5.50      0.69 o 
  -3   7   0        0.05        0.75      0.50 o 
  -2   7   0      137.18      130.95      1.95 o 
  -1   7   0       52.78       45.95      1.40 o 
   0   7   0       61.83       68.85      2.49 o 
   1   7   0       49.24       43.98      2.22 o 
   2   7   0      196.97      178.91      6.19 o 
   3   7   0      119.50      131.63      5.81 o 
   4   7   0       39.67       35.10      3.59 o 
   5   7   0        1.18        1.73      2.00 o 
  -9   8   0        0.50        0.23      2.44 o 
  -8   8   0        1.15        1.67      1.31 o 
  -7   8   0        2.66        0.56      1.37 o 
  -6   8   0      218.51      232.27      8.31 o 
  -5   8   0      256.06      268.51      4.16 o 
  -4   8   0       30.35       33.29      1.56 o 
  -3   8   0        8.12        8.65      1.20 o 
  -2   8   0        3.25        3.72      0.63 o 
  -1   8   0       39.41       46.88      2.53 o 
   0   8   0       98.36       96.42      3.70 o 
   1   8   0       28.70       27.17      2.70 o 
   2   8   0        0.14        0.31      1.55 o 
   3   8   0        0.76        2.82      2.00 o 
   4   8   0        0.35        3.55      2.26 o 
  -9   9   0        1.41        2.35      1.42 o 
  -8   9   0       18.13       19.23      2.08 o 
  -7   9   0       21.64       28.17      2.25 o 
  -6   9   0       22.73       23.27      1.94 o 
  -5   9   0       12.27        9.99      1.73 o 
  -4   9   0       34.80       33.55      1.66 o 
  -3   9   0       53.79       60.76      1.78 o 
  -2   9   0       38.77       47.08      2.28 o 
  -1   9   0       19.91       22.29      1.80 o 
   0   9   0        2.84        2.44      1.17 o 
   1   9   0       11.98        6.20      1.40 o 
   2   9   0        8.80        6.21      1.52 o 
  -8  10   0        0.02       -1.73      1.20 o 
  -7  10   0        2.78        1.05      1.22 o 
  -6  10   0       16.70       17.77      1.94 o 
  -5  10   0       27.85       27.05      1.63 o 
  -4  10   0       22.17       28.09      1.62 o 
  -3  10   0        1.65        0.87      1.08 o 
  -2  10   0        6.47        6.99      2.05 o 
  -1  10   0        8.68        8.59      2.24 o 
   0  10   0        1.80        0.94      1.90 o 
   1  10   0        0.57        2.03      1.81 o 
  -7  11   0       31.29       40.86      2.83 o 
  -6  11   0       18.43       21.70      2.82 o 
  -5  11   0        9.35        9.64      1.69 o 
  -4  11   0        0.08        0.78      1.20 o 
  -3  11   0       11.66       15.38      3.17 o 
  -2  11   0        9.64        9.38      2.39 o 
  -1  11   0        0.13       -0.50      1.86 o 
  -4  12   0        0.89        1.08      1.96 o 
   1 -11   1        9.48       13.57      2.89 o 
   2 -11   1        5.32        7.79      2.27 o 
   3 -11   1        4.83        4.56      1.43 o 
   4 -11   1       11.75       10.48      1.67 o 
   5 -11   1       17.54       18.83      1.60 o 
   6 -11   1        2.01        1.46      1.38 o 
   7 -11   1        0.30        0.90      1.37 o 
  -1 -10   1        8.55        4.34      2.08 o 
   0 -10   1        0.01        1.88      1.88 o 
   1 -10   1        4.28        8.49      2.38 o 
   2 -10   1        3.45        4.34      2.13 o 
   3 -10   1        2.51        1.83      1.17 o 
   4 -10   1        2.07        0.73      0.85 o 
   5 -10   1        0.48        0.25      0.85 o 
   6 -10   1       18.41       21.49      2.03 o 
   7 -10   1        2.66        2.55      1.33 o 
   8 -10   1        2.88        3.49      2.25 o 
  -2  -9   1        3.46        2.50      1.38 o 
  -1  -9   1       14.27       12.97      1.74 o 
   0  -9   1       34.58       31.17      3.13 o 
   1  -9   1       22.47       27.54      2.92 o 
   2  -9   1        0.06       -0.74      0.78 o 
   3  -9   1        9.16        5.64      0.95 o 
   4  -9   1        3.13        3.95      0.91 o 
   5  -9   1       24.52       21.68      1.70 o 
   6  -9   1        3.69        4.93      1.27 o 
   7  -9   1       18.34       14.38      1.82 o 
   8  -9   1        0.68       -0.02      1.12 o 
   9  -9   1        0.02       -0.92      1.57 o 
  -4  -8   1        2.13       -0.08      1.85 o 
  -3  -8   1       36.82       39.31      2.53 o 
  -2  -8   1       44.29       40.68      2.43 o 
  -1  -8   1        2.67        0.14      2.01 o 
   0  -8   1       10.62       11.33      1.73 o 
   1  -8   1       46.06       51.39      1.86 o 
   2  -8   1      128.47      137.33      2.44 o 
   3  -8   1       31.34       27.00      1.38 o 
   4  -8   1        0.50        2.17      0.75 o 
   5  -8   1      134.40      125.36      2.77 o 
   6  -8   1        9.19       10.02      2.01 o 
   7  -8   1        8.63        7.57      2.01 o 
   8  -8   1        2.67        4.20      1.43 o 
   9  -8   1        2.18        1.17      1.30 o 
  -5  -7   1        9.89        4.96      2.39 o 
  -4  -7   1        2.96        7.26      2.34 o 
  -3  -7   1        0.43        4.53      1.91 o 
  -2  -7   1       23.58       26.31      2.68 o 
  -1  -7   1       58.74       54.09      2.37 o 
   0  -7   1      103.37      102.21      2.44 o 
   1  -7   1       11.35        9.87      0.81 o 
   2  -7   1       84.35       96.03      1.70 o 
   3  -7   1       50.02       65.54      1.36 o 
   4  -7   1      213.40      229.68      3.00 o 
   5  -7   1        7.77        9.55      1.00 o 
   6  -7   1      151.71      143.99      3.88 o 
   7  -7   1       61.23       61.15      4.40 o 
   8  -7   1       25.37       23.85      2.11 o 
   9  -7   1        9.01       10.86      1.97 o 
  10  -7   1       21.91       23.58      3.61 o 
  -5  -6   1       30.48       32.87      3.55 o 
  -4  -6   1      191.38      193.08      7.02 o 
  -3  -6   1       25.03       22.78      2.58 o 
  -2  -6   1        7.20        6.41      1.19 o 
  -1  -6   1       99.02       96.33      3.75 o 
   0  -6   1        4.46        5.28      0.84 o 
   1  -6   1       64.48       57.63      1.82 o 
   2  -6   1       53.11       49.53      1.42 o 
   3  -6   1      282.44      289.32      2.87 o 
   4  -6   1       13.67        9.37      0.67 o 
   5  -6   1      100.75      118.93      2.02 o 
   6  -6   1       77.11       73.44      2.57 o 
   7  -6   1        2.51        2.61      0.91 o 
   8  -6   1       19.73       16.51      1.84 o 
   9  -6   1       22.91       21.33      2.19 o 
  10  -6   1       19.31       16.31      2.22 o 
  -6  -5   1       11.84       11.89      2.65 o 
  -5  -5   1        5.79       10.35      2.41 o 
  -4  -5   1       48.04       48.22      3.55 o 
  -3  -5   1      155.81      151.89      3.83 o 
  -2  -5   1       62.29       54.23      3.16 o 
  -1  -5   1       69.45       58.05      1.99 o 
   0  -5   1      226.87      238.88      4.00 o 
   1  -5   1        0.01        0.48      0.34 o 
   2  -5   1       10.58       29.68      1.21 o 
   3  -5   1       64.67       85.62      1.47 o 
   4  -5   1      419.06      395.07      3.37 o 
   5  -5   1      226.11      199.57      2.56 o 
   6  -5   1      610.37      619.51      7.00 o 
   7  -5   1       46.33       42.97      1.74 o 
   8  -5   1       43.48       42.91      1.91 o 
   9  -5   1       33.44       34.57      1.94 o 
  10  -5   1       25.24       22.94      2.42 o 
  -7  -4   1        6.51        5.26      2.24 o 
  -6  -4   1        7.48        7.18      2.07 o 
  -5  -4   1      104.49      105.51      4.96 o 
  -4  -4   1       59.10       53.28      2.35 o 
  -3  -4   1        0.43       -0.08      0.67 o 
  -2  -4   1        7.48        1.54      0.64 o 
  -1  -4   1       26.88       31.26      1.66 o 
   0  -4   1      118.37      145.81      2.20 o 
   1  -4   1      443.19      733.65      5.80 o 
   2  -4   1      159.58      194.18      2.04 o 
   3  -4   1      201.92      192.68      1.90 o 
   4  -4   1      153.75      145.55      1.64 o 
   5  -4   1        6.28        4.62      0.89 o 
   6  -4   1      107.68      109.98      2.43 o 
   7  -4   1      312.11      280.48      4.37 o 
   8  -4   1       63.08       48.23      2.97 o 
   9  -4   1       65.09       68.34      2.47 o 
  10  -4   1        3.03        3.24      1.32 o 
  -8  -3   1        0.16       -2.24      1.52 o 
  -7  -3   1        0.24       -1.20      1.38 o 
  -6  -3   1       33.02       33.47      3.13 o 
  -5  -3   1        2.00        2.00      1.47 o 
  -4  -3   1       21.37       18.82      1.44 o 
  -3  -3   1      262.75      268.48      4.66 o 
  -2  -3   1        5.32        7.87      0.67 o 
  -1  -3   1        0.53        0.72      0.45 o 
   0  -3   1      316.24      358.71      3.68 o 
   1  -3   1      333.53      387.61      3.78 o 
   2  -3   1       19.34       43.22      0.71 o 
   3  -3   1       48.68       49.07      0.80 o 
   4  -3   1      173.16      172.95      2.08 o 
   5  -3   1      572.36      542.76      5.96 o 
   6  -3   1      123.53      126.37      4.84 o 
   7  -3   1        0.32        0.33      0.76 o 
   8  -3   1        7.98        8.03      1.28 o 
   9  -3   1        0.31       -0.94      1.14 o 
  10  -3   1        5.78        6.73      2.14 o 
  -8  -2   1        0.63        0.44      1.54 o 
  -7  -2   1       10.26       10.15      2.24 o 
  -6  -2   1       27.28       29.20      2.30 o 
  -5  -2   1      123.67      120.73      2.61 o 
  -4  -2   1       58.64       73.95      2.29 o 
  -3  -2   1       22.26       21.37      1.51 o 
  -2  -2   1       38.91       41.06      2.04 o 
  -1  -2   1      857.88      870.60      9.18 o 
   0  -2   1    10206.12    11080.58     86.12 o 
   1  -2   1     1111.17     1318.04      9.17 o 
   2  -2   1     8420.05     8154.79    117.28 o 
   3  -2   1     1361.06     1396.31     11.54 o 
   4  -2   1     2332.26     2566.17     20.73 o 
   5  -2   1       63.37       66.02      1.44 o 
   6  -2   1        9.98        5.30      0.94 o 
   7  -2   1       11.26       10.86      1.29 o 
   8  -2   1       41.69       38.80      3.02 o 
   9  -2   1       10.25        8.44      2.10 o 
  -9  -1   1        1.57       -0.02      1.62 o 
  -8  -1   1        3.36        3.09      1.83 o 
  -7  -1   1        2.10        1.57      1.48 o 
  -6  -1   1       33.60       31.64      2.31 o 
  -5  -1   1       33.09       29.46      1.58 o 
  -4  -1   1        1.47       -0.01      0.54 o 
  -3  -1   1      256.14      218.02      3.45 o 
  -2  -1   1      573.52      524.72      6.05 o 
  -1  -1   1     1344.54     1535.50     21.63 o 
   1  -1   1      106.85      154.87      2.85 o 
   2  -1   1       33.40      106.41      2.58 o 
   3  -1   1      452.52      430.34      4.19 o 
   4  -1   1        8.35        6.31      0.47 o 
   5  -1   1      324.30      337.97      3.34 o 
   6  -1   1       13.07       20.87      1.44 o 
   7  -1   1       41.93       35.64      2.85 o 
   8  -1   1        3.28        1.61      1.33 o 
   9  -1   1        0.59       -0.02      1.49 o 
  -9   0   1        6.74        3.83      1.91 o 
  -8   0   1       68.58       65.27      4.15 o 
  -7   0   1        8.79        4.54      1.71 o 
  -6   0   1        0.39        2.57      0.96 o 
  -5   0   1       30.36       22.78      1.31 o 
  -4   0   1     1618.32     1669.96     17.20 o 
  -3   0   1     1767.83     1818.87     18.13 o 
  -2   0   1     4173.05     4242.18     58.71 o 
   1   0   1     1418.20     1526.38     21.60 o 
   2   0   1     1093.99     1272.35     10.42 o 
   3   0   1     2783.25     2885.10     19.72 o 
   4   0   1      307.39      347.81      3.93 o 
   5   0   1      273.31      297.85      7.18 o 
   6   0   1       96.63      114.77      3.06 o 
   7   0   1        0.64        0.94      1.25 o 
   8   0   1       11.92       12.49      2.38 o 
   9   0   1        1.25       -2.02      1.42 o 
  -9   1   1        1.89        3.14      1.81 o 
  -8   1   1        5.43        8.44      1.98 o 
  -7   1   1       36.95       38.75      3.01 o 
  -6   1   1       63.82       50.41      1.94 o 
  -5   1   1      506.50      444.26      6.44 o 
  -4   1   1       99.53       82.85      1.60 o 
  -3   1   1     1539.23     1591.45     13.16 o 
  -2   1   1     2595.93     2537.33     25.12 o 
   0   1   1       34.89       50.58      0.93 o 
   1   1   1      274.95      350.54      3.40 o 
   2   1   1      876.06      671.17     10.70 o 
   3   1   1      220.21      261.91      4.04 o 
   4   1   1       60.82       69.40      2.08 o 
   5   1   1        0.04       -0.17      0.67 o 
   6   1   1      145.45      143.50      3.66 o 
   7   1   1       24.00       14.64      2.38 o 
   8   1   1       18.73       23.08      2.96 o 
 -10   2   1       15.86       13.26      2.70 o 
  -9   2   1       70.53       71.95      4.34 o 
  -8   2   1       65.66       53.50      3.42 o 
  -7   2   1       91.84       77.38      3.81 o 
  -6   2   1        8.28        8.87      1.12 o 
  -5   2   1       99.89      110.49      2.58 o 
  -4   2   1      988.66      957.09      8.52 o 
  -3   2   1       48.78       32.87      2.03 o 
  -2   2   1      197.64      162.83      2.26 o 
  -1   2   1     2811.41     3001.23     29.64 o 
   0   2   1     2242.26     2329.91     23.87 o 
   1   2   1       62.71       78.32      1.71 o 
   2   2   1        3.15        7.88      0.80 o 
   3   2   1      178.09      193.91      3.58 o 
   4   2   1      150.03      147.62      3.38 o 
   5   2   1       26.32       25.62      2.76 o 
   6   2   1       20.91       28.59      3.00 o 
   7   2   1       58.34       60.93      4.15 o 
   8   2   1       44.68       46.95      3.90 o 
 -10   3   1        2.57        1.23      1.71 o 
  -9   3   1        0.00        2.92      1.59 o 
  -8   3   1       27.72       21.19      2.34 o 
  -7   3   1       19.53       22.87      1.64 o 
  -6   3   1      328.75      326.21      5.50 o 
  -5   3   1       69.97       57.08      1.37 o 
  -4   3   1       33.61       30.45      1.12 o 
  -3   3   1      349.02      376.67      3.35 o 
  -2   3   1      361.50      437.16      3.25 o 
  -1   3   1     3496.61     3351.05     23.22 o 
   0   3   1      531.44      652.92      7.52 o 
   1   3   1       40.66       48.75      2.31 o 
   2   3   1      318.54      361.76      5.32 o 
   3   3   1       77.17       90.37      2.52 o 
   4   3   1        6.78       13.05      1.32 o 
   5   3   1       92.06      103.25      7.30 o 
   6   3   1       43.57       50.17      3.66 o 
   7   3   1        2.24        3.55      1.86 o 
 -10   4   1       35.37       37.45      5.30 o 
  -9   4   1      123.41      113.64      5.07 o 
  -8   4   1      162.69      154.11      5.45 o 
  -7   4   1        1.94        3.28      0.82 o 
  -6   4   1       12.66       18.09      1.12 o 
  -5   4   1        9.30        9.21      0.61 o 
  -4   4   1       38.49       47.24      1.05 o 
  -3   4   1      248.29      265.63      2.70 o 
  -2   4   1     1108.23     1022.15      7.69 o 
  -1   4   1      866.02      831.40      7.62 o 
   0   4   1        3.51        3.00      0.61 o 
   1   4   1      297.03      299.57      4.68 o 
   2   4   1      237.46      227.76      4.22 o 
   3   4   1        2.41        3.10      0.86 o 
   4   4   1       60.34       67.72      2.65 o 
   5   4   1       25.49       27.99      2.97 o 
   6   4   1        2.76        3.35      1.90 o 
   7   4   1       37.21       47.28      4.20 o 
 -10   5   1       16.92       13.75      1.90 o 
  -9   5   1       48.74       37.03      2.44 o 
  -8   5   1        0.76       -0.68      0.76 o 
  -7   5   1       49.41       46.95      1.83 o 
  -6   5   1      445.85      407.61      7.10 o 
  -5   5   1       54.15       51.83      1.59 o 
  -4   5   1       54.46       73.23      1.38 o 
  -3   5   1       45.42       55.36      1.20 o 
  -2   5   1      709.75      741.94      5.62 o 
  -1   5   1      252.25      295.82      3.09 o 
   0   5   1      580.20      541.24      7.24 o 
   1   5   1      115.72      100.25      3.66 o 
   2   5   1      139.79      139.36      3.44 o 
   3   5   1      106.17      109.39      4.52 o 
   4   5   1       42.72       40.14      3.47 o 
   5   5   1       21.71       24.89      3.08 o 
   6   5   1       51.76       53.62      4.22 o 
 -10   6   1       26.34       36.81      2.82 o 
  -9   6   1        9.12        9.16      1.29 o 
  -8   6   1       23.32       20.47      1.78 o 
  -7   6   1       27.85       31.54      1.60 o 
  -6   6   1      135.92      146.19      4.31 o 
  -5   6   1        0.42        0.22      0.53 o 
  -4   6   1       35.78       34.09      1.11 o 
  -3   6   1        6.41        3.60      0.52 o 
  -2   6   1      195.96      215.15      2.39 o 
  -1   6   1      438.05      436.79      4.31 o 
   0   6   1       16.85       17.00      1.32 o 
   1   6   1      146.71      122.33      3.32 o 
   2   6   1      140.67      121.97      3.50 o 
   3   6   1      112.09      127.23      5.40 o 
   4   6   1       92.75       99.87      5.07 o 
   5   6   1        2.98        1.50      1.88 o 
 -10   7   1       11.32        7.89      1.88 o 
  -9   7   1        0.05        0.20      1.12 o 
  -8   7   1        0.02        0.34      1.70 o 
  -7   7   1       13.03       12.04      1.18 o 
  -6   7   1      225.12      233.05      5.70 o 
  -5   7   1      104.68      116.64      2.68 o 
  -4   7   1      118.90      127.71      2.17 o 
  -3   7   1       88.55       84.91      1.77 o 
  -2   7   1       43.76       46.59      1.22 o 
  -1   7   1      194.04      202.93      3.87 o 
   0   7   1      488.09      504.74      7.70 o 
   1   7   1        4.71        5.43      1.17 o 
   2   7   1        0.14        0.60      1.40 o 
   3   7   1        5.25        3.04      1.86 o 
   4   7   1        6.75       11.33      2.60 o 
   5   7   1       27.03       24.47      3.59 o 
  -9   8   1        8.29        8.34      1.75 o 
  -8   8   1       22.89       20.01      2.03 o 
  -7   8   1        3.98        4.05      1.36 o 
  -6   8   1        0.12       -0.33      1.14 o 
  -5   8   1       33.83       33.03      3.75 o 
  -4   8   1       37.95       41.64      1.43 o 
  -3   8   1      140.79      149.00      2.88 o 
  -2   8   1       26.27       30.14      1.11 o 
  -1   8   1        3.68        1.65      0.78 o 
   0   8   1       68.78       62.37      2.62 o 
   1   8   1      148.90      150.58      5.74 o 
   2   8   1       18.15       18.88      2.72 o 
   3   8   1       16.27       14.22      2.77 o 
   4   8   1        3.84        0.14      1.83 o 
  -9   9   1        0.77       -1.36      1.20 o 
  -8   9   1        9.97       14.87      3.78 o 
  -7   9   1       26.18       30.29      5.84 o 
  -6   9   1       44.30       51.67      2.57 o 
  -5   9   1       79.01      103.35      3.81 o 
  -4   9   1       37.03       40.97      2.37 o 
  -3   9   1       11.52       15.01      1.08 o 
  -2   9   1       19.54       16.53      1.25 o 
  -1   9   1       47.51       39.67      2.28 o 
   0   9   1       12.61       13.26      1.78 o 
   1   9   1        1.76       -0.31      1.55 o 
   2   9   1        3.35       -0.70      1.66 o 
  -8  10   1       11.80       16.03      2.15 o 
  -7  10   1        1.00        1.26      1.23 o 
  -6  10   1        2.05        4.18      1.38 o 
  -5  10   1        2.56        3.61      1.21 o 
  -4  10   1        6.67       11.92      1.52 o 
  -3  10   1        2.63        2.39      1.22 o 
  -2  10   1       29.49       30.77      3.14 o 
  -1  10   1        1.46       -0.10      1.61 o 
   0  10   1        7.69        7.71      1.60 o 
   1  10   1        7.82        7.12      3.89 o 
  -7  11   1       18.65       26.81      2.42 o 
  -6  11   1       44.21       48.93      2.87 o 
  -5  11   1       17.00       20.83      2.80 o 
  -4  11   1        0.01        0.80      1.69 o 
  -3  11   1        6.44        9.04      2.39 o 
  -2  11   1        0.59        1.35      1.86 o 
  -1  11   1        5.25        4.78      2.41 o 
   1 -11   2       44.40       53.39      4.48 o 
   2 -11   2       17.42       13.58      2.77 o 
   3 -11   2        0.12       -0.07      1.14 o 
   4 -11   2        0.72        1.58      1.45 o 
   5 -11   2        0.26        1.11      1.02 o 
   6 -11   2        4.29        4.11      1.53 o 
   7 -11   2        3.29        6.52      1.63 o 
  -1 -10   2        6.43       12.15      2.68 o 
   0 -10   2        9.47       12.63      2.68 o 
   1 -10   2        4.55        4.15      1.95 o 
   2 -10   2        3.43        2.98      1.22 o 
   3 -10   2        2.01        3.36      0.99 o 
   4 -10   2        3.76        6.09      1.11 o 
   5 -10   2       11.56       16.53      1.43 o 
   6 -10   2        1.31        2.51      1.29 o 
   7 -10   2        0.01       -0.59      1.85 o 
   8 -10   2        1.55        0.45      1.32 o 
  -2  -9   2        4.29        1.44      1.90 o 
  -1  -9   2        1.82        1.67      1.78 o 
   0  -9   2        8.46        7.06      2.17 o 
   1  -9   2       24.97       25.46      1.97 o 
   2  -9   2       57.33       61.95      1.84 o 
   3  -9   2       42.67       49.58      1.95 o 
   4  -9   2       14.40       11.39      1.15 o 
   5  -9   2       24.58       24.75      1.50 o 
   6  -9   2        0.47       -1.23      1.60 o 
   7  -9   2       22.76       23.92      2.13 o 
   8  -9   2        2.75        3.90      2.49 o 
   9  -9   2        0.17       -0.06      3.56 o 
  -4  -8   2        1.92        1.24      1.39 o 
  -3  -8   2        2.97        4.71      1.65 o 
  -2  -8   2       23.78       22.14      1.95 o 
  -1  -8   2       38.08       37.59      2.20 o 
   0  -8   2      267.54      261.78      4.31 o 
   1  -8   2       33.35       26.17      1.44 o 
   2  -8   2        0.00        0.80      0.69 o 
   3  -8   2        3.30        4.63      0.87 o 
   4  -8   2       58.04       65.93      3.15 o 
   5  -8   2        2.14        3.03      0.83 o 
   6  -8   2        5.07        7.34      1.39 o 
   7  -8   2       18.75       17.04      2.20 o 
   8  -8   2        2.32        3.22      1.38 o 
   9  -8   2        0.53        0.15      1.28 o 
  -5  -7   2       11.32       13.48      1.99 o 
  -4  -7   2       40.56       42.33      2.85 o 
  -3  -7   2       22.73       23.03      1.93 o 
  -2  -7   2        0.87        0.52      2.61 o 
  -1  -7   2       44.30       48.86      1.89 o 
   0  -7   2       63.24       74.90      2.10 o 
   1  -7   2      106.83      114.87      2.10 o 
   2  -7   2        3.14        3.31      0.63 o 
   3  -7   2       45.04       54.27      1.75 o 
   4  -7   2       13.49       13.89      1.24 o 
   5  -7   2        6.98        6.69      1.54 o 
   6  -7   2      290.50      264.39      5.49 o 
   7  -7   2        0.02       -0.32      0.98 o 
   8  -7   2       38.93       35.23      2.41 o 
   9  -7   2       25.36       26.32      2.53 o 
  10  -7   2        8.50       11.35      2.97 o 
  -5  -6   2        0.39        1.47      1.24 o 
  -4  -6   2        1.32        3.93      1.91 o 
  -3  -6   2       20.60       20.64      2.49 o 
  -2  -6   2      118.73      102.48      4.42 o 
  -1  -6   2      114.46      105.07      2.39 o 
   0  -6   2        5.55        3.46      0.66 o 
   1  -6   2      185.79      198.41      3.54 o 
   2  -6   2       14.02        8.72      0.71 o 
   3  -6   2       93.99       99.01      1.51 o 
   4  -6   2      108.52      119.63      2.35 o 
   5  -6   2      398.90      372.69      6.03 o 
   6  -6   2      455.78      418.36      7.09 o 
   7  -6   2        2.92        2.83      1.16 o 
   8  -6   2        1.74        1.33      1.16 o 
   9  -6   2       73.70       80.06      4.31 o 
  10  -6   2       37.73       36.24      6.84 o 
  -6  -5   2       24.17       23.99      3.26 o 
  -5  -5   2       24.59       26.24      3.09 o 
  -4  -5   2       16.88       13.40      2.17 o 
  -3  -5   2        9.67        8.31      1.35 o 
  -2  -5   2        0.10       -1.45      1.44 o 
  -1  -5   2        1.00        0.72      0.91 o 
   0  -5   2        0.01        1.86      0.88 o 
   1  -5   2      504.93      555.27      4.87 o 
   2  -5   2     1609.29     1833.44     14.83 o 
   3  -5   2      413.86      467.50      3.67 o 
   4  -5   2      115.07      130.86      1.61 o 
   5  -5   2       11.87       12.84      1.04 o 
   6  -5   2      204.94      200.13      4.07 o 
   7  -5   2       85.27       85.30      2.37 o 
   8  -5   2       65.39       66.15      2.27 o 
   9  -5   2       50.99       55.98      3.04 o 
  10  -5   2        0.10       -1.44      1.32 o 
  -7  -4   2        7.54       12.71      2.67 o 
  -6  -4   2        1.06       -0.43      1.57 o 
  -5  -4   2       64.37       64.13      4.07 o 
  -4  -4   2       23.76       26.47      1.82 o 
  -3  -4   2       63.63       53.65      2.10 o 
  -2  -4   2        0.08        0.26      0.55 o 
  -1  -4   2       44.00       41.88      1.67 o 
   0  -4   2        5.48        7.93      0.53 o 
   2  -4   2      407.59      376.12      3.35 o 
   3  -4   2      862.96      814.41      6.22 o 
   4  -4   2     1184.15     1082.59      7.37 o 
   5  -4   2     1067.91     1008.39     12.41 o 
   6  -4   2      339.83      330.18      4.51 o 
   7  -4   2        1.91        5.17      1.06 o 
   8  -4   2        2.78        4.20      1.81 o 
   9  -4   2        3.43        5.26      1.10 o 
  10  -4   2        8.54        9.52      2.65 o 
  -8  -3   2       12.14       11.16      2.77 o 
  -7  -3   2        0.67       -0.91      1.45 o 
  -6  -3   2       14.39       14.52      2.39 o 
  -5  -3   2       20.14       21.45      1.36 o 
  -4  -3   2       12.46       12.88      1.04 o 
  -3  -3   2       46.45       52.76      1.88 o 
  -2  -3   2        1.17        1.58      0.58 o 
  -1  -3   2      163.09      136.05      2.06 o 
   0  -3   2     1546.56     1802.40     11.26 o 
   1  -3   2     1882.23     1770.76     14.20 o 
   2  -3   2      460.14      432.83      3.49 o 
   3  -3   2        6.74        9.22      0.38 o 
   4  -3   2      321.05      391.31      3.67 o 
   5  -3   2        9.55       21.48      0.88 o 
   6  -3   2        7.70        9.98      1.04 o 
   7  -3   2       10.68        9.59      1.20 o 
   8  -3   2        3.87        3.58      1.09 o 
   9  -3   2       10.99       11.53      2.08 o 
  10  -3   2        0.47        1.25      1.59 o 
  -8  -2   2        5.00        4.20      2.00 o 
  -7  -2   2        6.77        6.94      1.93 o 
  -6  -2   2       15.38       10.81      1.21 o 
  -5  -2   2      263.23      245.90      6.30 o 
  -4  -2   2       27.65       38.69      1.68 o 
  -3  -2   2       30.19       30.16      1.35 o 
  -2  -2   2       45.50       40.09      1.36 o 
  -1  -2   2        1.10        5.94      1.24 o 
   0  -2   2    15951.39    16899.21    128.36 o 
   1  -2   2     4532.04     5182.59     41.86 o 
   2  -2   2      134.02      115.63      1.95 o 
   3  -2   2       80.74       93.12      1.32 o 
   4  -2   2      493.44      482.06      7.33 o 
   5  -2   2      208.10      229.99      3.08 o 
   6  -2   2       11.35       12.25      1.15 o 
   7  -2   2       13.20        8.50      1.19 o 
   8  -2   2        2.72        4.41      1.59 o 
   9  -2   2        0.45        0.07      1.42 o 
  -9  -1   2        1.00        1.09      1.83 o 
  -8  -1   2        0.13       -0.17      1.45 o 
  -7  -1   2        3.75        3.00      1.21 o 
  -6  -1   2       62.27       65.07      2.48 o 
  -5  -1   2      114.99       94.64      2.60 o 
  -4  -1   2      454.39      456.11      6.20 o 
  -3  -1   2      451.58      456.21      5.84 o 
  -2  -1   2      283.46      340.84      4.35 o 
  -1  -1   2     3044.47     3528.55     33.35 o 
   0  -1   2      125.35      126.17      2.48 o 
   2  -1   2      624.57      588.37      5.13 o 
   3  -1   2     2762.76     3389.10     30.44 o 
   4  -1   2      465.72      591.48      5.77 o 
   5  -1   2       69.42       70.76      1.64 o 
   6  -1   2       14.31       21.83      1.14 o 
   7  -1   2       32.85       35.63      2.84 o 
   8  -1   2        0.82        3.23      1.61 o 
   9  -1   2        2.59        1.11      1.74 o 
  -9   0   2        4.54        4.13      2.00 o 
  -8   0   2       15.13       20.98      2.73 o 
  -7   0   2       17.86       18.44      1.55 o 
  -6   0   2      754.98      751.95     18.36 o 
  -5   0   2     1586.49     1582.23     17.65 o 
  -4   0   2        1.39        4.34      0.72 o 
  -3   0   2        0.11        1.23      0.46 o 
  -2   0   2     3236.60     3795.46     35.94 o 
   0   0   2      423.14      492.77      7.28 o 
   1   0   2      518.19      551.66      5.81 o 
   2   0   2      795.25      587.40      5.17 o 
   3   0   2      728.98      823.42      9.31 o 
   4   0   2        0.93        2.53      0.41 o 
   5   0   2        4.37        5.94      0.88 o 
   6   0   2      212.17      181.30      3.90 o 
   7   0   2       13.41        7.55      1.86 o 
   8   0   2        5.71        0.67      1.40 o 
   9   0   2        1.45        2.41      1.90 o 
  -9   1   2       20.32       18.01      2.72 o 
  -8   1   2       36.41       31.05      2.90 o 
  -7   1   2      108.17       96.33      4.43 o 
  -6   1   2        6.00        3.27      0.92 o 
  -5   1   2      589.97      599.66      7.49 o 
  -4   1   2      517.75      558.27      6.70 o 
  -3   1   2       17.41       17.63      0.97 o 
  -1   1   2       58.46       57.92      1.64 o 
   0   1   2     1114.09     1161.30     11.77 o 
   1   1   2     2752.20     2936.01     19.98 o 
   2   1   2      673.28      880.09      7.71 o 
   3   1   2      112.54       50.98      1.64 o 
   4   1   2      181.44      176.38      3.45 o 
   5   1   2        4.50        6.28      1.01 o 
   6   1   2      102.60      116.87      3.33 o 
   7   1   2       49.15       50.03      3.64 o 
   8   1   2       19.09       22.49      3.02 o 
 -10   2   2        0.44       -0.62      1.57 o 
  -9   2   2       17.44       21.32      2.77 o 
  -8   2   2       54.40       57.07      3.54 o 
  -7   2   2       93.16       86.97      4.02 o 
  -6   2   2      430.08      410.77      5.81 o 
  -5   2   2       98.67       86.04      1.79 o 
  -4   2   2       76.23      117.13      1.92 o 
  -3   2   2       72.50       44.96      1.02 o 
  -2   2   2      771.13      850.57      8.74 o 
  -1   2   2      658.66      821.06      6.05 o 
   0   2   2        0.93        2.57      0.33 o 
   1   2   2      429.05      445.21      5.54 o 
   2   2   2      256.26      212.72      3.52 o 
   3   2   2       74.38       56.15      3.15 o 
   4   2   2      566.85      501.47      7.21 o 
   5   2   2      302.12      277.54      7.78 o 
   6   2   2      155.24      160.29      4.17 o 
   7   2   2        0.40        0.65      1.61 o 
   8   2   2        0.19        1.57      1.90 o 
 -10   3   2       27.29       29.30      3.26 o 
  -9   3   2      108.94      108.33      5.06 o 
  -8   3   2      147.31      121.16      4.96 o 
  -7   3   2      195.43      157.45      3.95 o 
  -6   3   2        4.41        4.22      0.96 o 
  -5   3   2        8.74        9.95      0.71 o 
  -4   3   2      113.52      165.96      2.32 o 
  -3   3   2       57.24       68.33      1.15 o 
  -2   3   2       38.43       75.84      1.36 o 
  -1   3   2        8.85        2.27      0.35 o 
   0   3   2        1.08        1.27      0.48 o 
   1   3   2      715.61      708.54      8.48 o 
   2   3   2       58.82       74.90      2.12 o 
   3   3   2        1.76        3.76      0.82 o 
   4   3   2        0.38        0.49      0.77 o 
   5   3   2        0.02       -0.21      0.84 o 
   6   3   2       33.43       29.90      3.06 o 
   7   3   2       25.12       21.20      3.04 o 
 -10   4   2        1.05        1.45      1.55 o 
  -9   4   2        0.86       -0.67      1.25 o 
  -8   4   2        7.71       10.88      1.49 o 
  -7   4   2        0.03        0.79      2.17 o 
  -6   4   2      764.65      740.29      8.02 o 
  -5   4   2       13.92       18.74      0.79 o 
  -4   4   2        0.02        0.63      0.33 o 
  -3   4   2      500.89      545.87      4.63 o 
  -2   4   2       38.68       49.57      1.48 o 
  -1   4   2      617.56      487.73      4.95 o 
   0   4   2      337.17      262.80      3.40 o 
   1   4   2      103.92      114.81      2.69 o 
   2   4   2        1.02        2.53      0.77 o 
   3   4   2        0.40        1.46      0.80 o 
   4   4   2      206.23      211.88      7.49 o 
   5   4   2       58.79       60.02      3.88 o 
   6   4   2       21.35       19.46      2.97 o 
   7   4   2        2.44        1.83      1.78 o 
 -10   5   2       33.87       35.45      2.56 o 
  -9   5   2       16.56       17.41      1.57 o 
  -8   5   2       19.50       19.82      1.43 o 
  -7   5   2        1.97        3.49      0.84 o 
  -6   5   2      111.38       89.42      2.45 o 
  -5   5   2        5.79       10.10      1.18 o 
  -4   5   2       77.37       79.36      1.45 o 
  -3   5   2       83.26       98.28      1.60 o 
  -2   5   2     1120.95     1085.97      9.95 o 
  -1   5   2       68.45       59.23      1.44 o 
   0   5   2      125.74      124.43      2.10 o 
   1   5   2       78.79       88.33      2.59 o 
   2   5   2       29.76       28.69      1.70 o 
   3   5   2      267.43      284.35      8.04 o 
   4   5   2      271.71      280.68      8.34 o 
   5   5   2       11.16       15.79      2.75 o 
   6   5   2       32.79       40.32      4.00 o 
 -10   6   2        5.82        5.38      1.76 o 
  -9   6   2        0.53       -0.95      0.80 o 
  -8   6   2        5.39        5.52      1.03 o 
  -7   6   2       13.79       17.85      1.71 o 
  -6   6   2       58.64       60.20      2.47 o 
  -5   6   2      560.19      580.75      5.45 o 
  -4   6   2      486.75      545.40      7.67 o 
  -3   6   2        3.51        3.31      0.52 o 
  -2   6   2       43.17       36.49      1.33 o 
  -1   6   2      302.59      296.02      3.87 o 
   0   6   2       78.31       85.45      2.57 o 
   1   6   2       26.45       23.67      1.73 o 
   2   6   2        7.24        8.20      1.39 o 
   3   6   2       71.97       74.43      4.15 o 
   4   6   2       19.28       22.47      3.02 o 
   5   6   2       32.72       37.57      3.79 o 
 -10   7   2        0.52        1.03      1.52 o 
  -9   7   2        0.73        0.05      0.83 o 
  -8   7   2       16.52       17.30      1.42 o 
  -7   7   2        1.10        1.99      0.83 o 
  -6   7   2        5.49        7.84      1.12 o 
  -5   7   2       17.45       16.01      1.12 o 
  -4   7   2      350.34      326.53      3.94 o 
  -3   7   2      591.81      649.77      5.98 o 
  -2   7   2      545.85      600.07      6.66 o 
  -1   7   2       40.68       47.11      2.33 o 
   0   7   2       43.48       38.11      2.96 o 
   1   7   2       18.74       11.49      1.46 o 
   2   7   2       38.09       37.69      3.21 o 
   3   7   2       40.39       33.78      3.35 o 
   4   7   2       17.49       23.77      3.23 o 
  -9   8   2        2.47        2.53      1.41 o 
  -8   8   2       25.19       24.81      2.17 o 
  -7   8   2       40.24       38.24      2.41 o 
  -6   8   2       58.72       64.40      2.19 o 
  -5   8   2       50.03       44.00      1.89 o 
  -4   8   2        0.01       -0.16      0.59 o 
  -3   8   2       15.70       12.22      1.08 o 
  -2   8   2       61.58       58.10      1.66 o 
  -1   8   2      145.03      140.59      3.75 o 
   0   8   2        1.41        1.79      1.38 o 
   1   8   2       36.93       34.80      3.11 o 
   2   8   2       16.71       12.46      2.44 o 
   3   8   2       12.68       14.73      2.73 o 
  -9   9   2        6.72        9.69      3.10 o 
  -8   9   2       12.11       13.78      3.79 o 
  -7   9   2        8.08        8.71      1.62 o 
  -6   9   2        5.93        9.33      1.53 o 
  -5   9   2       35.52       37.27      2.22 o 
  -4   9   2       17.90       15.58      1.07 o 
  -3   9   2        0.85        0.03      0.65 o 
  -2   9   2        8.55       11.07      1.03 o 
  -1   9   2        5.55        7.55      2.09 o 
   0   9   2       28.70       32.62      3.01 o 
   1   9   2        4.61        2.48      1.91 o 
   2   9   2        0.08       -2.29      1.55 o 
  -8  10   2        9.00        8.63      1.80 o 
  -7  10   2       12.02       12.17      1.82 o 
  -6  10   2       85.23       88.18      3.42 o 
  -5  10   2       27.06       26.61      2.01 o 
  -4  10   2        0.48        0.27      1.02 o 
  -3  10   2       14.78        9.94      2.15 o 
  -2  10   2        0.26        0.53      1.67 o 
  -1  10   2        2.78        1.85      1.16 o 
   0  10   2       15.46       19.11      2.03 o 
   1  10   2        4.25        5.51      1.83 o 
  -7  11   2        0.03       -2.61      1.74 o 
  -6  11   2        0.99        0.91      1.91 o 
  -4  11   2        2.68        1.16      1.69 o 
  -3  11   2       18.67       19.46      2.84 o 
  -2  11   2        0.26        0.39      1.95 o 
  -1  11   2       26.61       32.91      3.66 o 
   1 -11   3        6.26        8.95      2.68 o 
   2 -11   3        3.98        7.95      2.41 o 
   3 -11   3        6.51       10.00      1.91 o 
   4 -11   3       16.34       22.91      1.69 o 
   5 -11   3        1.37        3.29      1.09 o 
   6 -11   3        5.56        6.74      1.67 o 
   7 -11   3        9.62       12.54      2.69 o 
  -1 -10   3        1.52        1.93      1.96 o 
   0 -10   3       29.26       22.79      3.04 o 
   1 -10   3       13.86       15.09      2.67 o 
   2 -10   3       10.15        6.59      1.40 o 
   3 -10   3       18.06       15.56      1.38 o 
   4 -10   3        3.17        3.28      1.19 o 
   5 -10   3       18.99       26.46      1.66 o 
   6 -10   3        2.76        3.19      1.35 o 
   7 -10   3       10.24       11.88      1.88 o 
   8 -10   3        0.02       -1.82      1.21 o 
  -2  -9   3        0.66        0.94      1.85 o 
  -1  -9   3        5.42        5.14      1.95 o 
   0  -9   3        4.31        2.29      1.74 o 
   1  -9   3       15.14       19.28      3.00 o 
   2  -9   3       23.14       26.51      1.94 o 
   3  -9   3        0.56        0.42      0.78 o 
   4  -9   3        2.98        1.13      0.81 o 
   5  -9   3        5.34        3.87      0.96 o 
   6  -9   3       17.30       12.35      1.71 o 
   7  -9   3        6.43        7.70      2.02 o 
   8  -9   3        4.77        5.26      1.52 o 
   9  -9   3        7.41        6.56      1.76 o 
  -4  -8   3       19.85       21.36      4.79 o 
  -3  -8   3        7.92        4.80      1.47 o 
  -2  -8   3        3.67        4.61      1.30 o 
  -1  -8   3       45.64       43.47      3.50 o 
   0  -8   3      198.49      198.42      4.70 o 
   1  -8   3       32.28       27.24      1.48 o 
   2  -8   3       16.16       11.58      1.36 o 
   3  -8   3        2.59        1.56      1.14 o 
   4  -8   3        9.51       12.86      1.67 o 
   5  -8   3        3.18        2.75      0.82 o 
   6  -8   3       47.22       44.01      2.45 o 
   7  -8   3        8.32        7.11      1.48 o 
   8  -8   3       22.56       17.02      2.02 o 
   9  -8   3        3.73        3.48      1.48 o 
  -5  -7   3        2.51        2.14      1.44 o 
  -4  -7   3        3.51        6.41      1.55 o 
  -3  -7   3       34.22       36.50      3.08 o 
  -2  -7   3       50.68       43.50      2.31 o 
  -1  -7   3      208.05      187.75      4.11 o 
   0  -7   3       10.16       13.14      1.38 o 
   1  -7   3       93.88      101.91      2.99 o 
   2  -7   3       50.69       45.02      2.38 o 
   3  -7   3       21.05       21.23      1.30 o 
   4  -7   3       31.07       32.25      1.47 o 
   5  -7   3       29.58       30.16      1.88 o 
   6  -7   3      191.36      189.26      4.61 o 
   7  -7   3       24.83       19.65      1.90 o 
   8  -7   3       65.70       65.19      6.70 o 
   9  -7   3       85.54       94.05      3.93 o 
  -5  -6   3       10.79       12.41      2.00 o 
  -4  -6   3       10.99       11.77      1.60 o 
  -3  -6   3        4.07        5.65      1.23 o 
  -2  -6   3       58.24       68.81      2.08 o 
  -1  -6   3      123.62      126.69      2.62 o 
   0  -6   3      180.53      161.25      2.98 o 
   1  -6   3      123.88      148.01      2.16 o 
   2  -6   3       75.33       82.99      1.87 o 
   3  -6   3       14.74       18.31      0.96 o 
   4  -6   3       12.27       16.59      3.11 o 
   5  -6   3      123.29      105.60      2.33 o 
   6  -6   3      186.92      169.14      4.20 o 
   7  -6   3      146.50      143.52      4.10 o 
   8  -6   3      120.10      110.83      3.86 o 
   9  -6   3       10.97       13.89      1.93 o 
  10  -6   3        0.01        0.82      2.15 o 
  -6  -5   3        0.94        2.26      1.88 o 
  -5  -5   3        1.22       -0.10      1.07 o 
  -4  -5   3       15.94       15.44      1.55 o 
  -3  -5   3        1.75        1.05      0.71 o 
  -2  -5   3       16.57       14.20      1.02 o 
  -1  -5   3       58.81       73.02      1.81 o 
   0  -5   3        0.62        1.11      0.71 o 
   1  -5   3        9.65       14.89      0.80 o 
   2  -5   3      677.38      607.77      5.11 o 
   3  -5   3      124.90       93.81      1.41 o 
   4  -5   3      567.76      587.30      6.77 o 
   5  -5   3      436.63      436.96      5.20 o 
   6  -5   3       19.79       30.02      1.91 o 
   7  -5   3       11.36        7.12      1.28 o 
   8  -5   3       36.08       45.46      5.20 o 
   9  -5   3       14.84       16.29      2.00 o 
  10  -5   3        1.86        4.17      2.26 o 
  -7  -4   3        7.83        5.04      2.20 o 
  -6  -4   3        4.09        3.74      1.90 o 
  -5  -4   3        1.46        0.96      1.49 o 
  -4  -4   3        7.99        5.53      0.94 o 
  -3  -4   3       49.19       37.85      1.50 o 
  -2  -4   3       66.02       57.04      1.39 o 
  -1  -4   3       80.86       76.48      1.50 o 
   0  -4   3     1401.26     1433.72     13.77 o 
   1  -4   3     1239.80     1262.08     14.45 o 
   2  -4   3      765.95      820.60     10.50 o 
   3  -4   3       56.16       47.73      2.10 o 
   4  -4   3       94.14       95.58      1.57 o 
   5  -4   3      214.14      207.20      2.61 o 
   6  -4   3      125.75      100.99      2.29 o 
   7  -4   3       28.24       32.21      1.51 o 
   8  -4   3       57.07       62.11      2.61 o 
   9  -4   3        6.44        4.60      1.49 o 
  -8  -3   3        0.00        0.72      1.90 o 
  -7  -3   3        0.30       -0.44      1.59 o 
  -6  -3   3        0.08        0.27      0.96 o 
  -5  -3   3        5.10        7.15      1.27 o 
  -4  -3   3       14.05       12.16      1.24 o 
  -3  -3   3       40.98       35.54      1.62 o 
  -2  -3   3        5.77        7.97      0.80 o 
  -1  -3   3       10.85        4.06      0.49 o 
   0  -3   3       83.64      102.95      1.38 o 
   1  -3   3        6.55        9.69      0.55 o 
   2  -3   3      772.80      852.31      7.33 o 
   3  -3   3     1382.05     1374.51     13.98 o 
   4  -3   3      941.36      938.52      7.38 o 
   5  -3   3      333.29      303.20      3.93 o 
   6  -3   3       65.03       72.10      1.97 o 
   7  -3   3       40.54       42.43      1.72 o 
   8  -3   3        0.49        0.06      1.12 o 
   9  -3   3        0.21        0.35      0.98 o 
  -8  -2   3        0.49        0.99      1.64 o 
  -7  -2   3       25.64       24.12      1.98 o 
  -6  -2   3       46.51       53.64      2.38 o 
  -5  -2   3      123.41      123.31      3.29 o 
  -4  -2   3      321.39      318.52      5.12 o 
  -3  -2   3     1125.23     1157.50     12.74 o 
  -2  -2   3      197.32      224.04      3.23 o 
  -1  -2   3       61.49       52.00      1.10 o 
   0  -2   3     6905.78     7338.17     59.35 o 
   1  -2   3       17.13       46.96      1.25 o 
   2  -2   3      446.47      445.92      7.13 o 
   3  -2   3      725.12      750.16      5.19 o 
   4  -2   3      719.96      854.65      6.01 o 
   5  -2   3      176.96      168.36      2.79 o 
   6  -2   3        2.26        1.87      0.61 o 
   7  -2   3        0.90        1.53      0.84 o 
   8  -2   3       19.08       13.19      2.05 o 
   9  -2   3        2.26       -0.34      1.42 o 
  -9  -1   3        0.91        1.73      1.73 o 
  -8  -1   3        0.09        1.30      1.54 o 
  -7  -1   3       38.49       37.62      4.20 o 
  -6  -1   3      306.67      270.59     12.58 o 
  -5  -1   3       25.55       16.68      1.33 o 
  -4  -1   3        1.74        8.39      0.93 o 
  -3  -1   3       17.47       16.28      0.97 o 
  -2  -1   3      463.41      441.77      5.25 o 
  -1  -1   3     2941.21     3383.52     25.93 o 
   0  -1   3    11988.10    12730.08    169.80 o 
   1  -1   3     1754.53     1848.94     17.53 o 
   2  -1   3       99.55      120.55      1.31 o 
   3  -1   3      267.41      262.63      2.51 o 
   4  -1   3      221.88      200.07      2.81 o 
   5  -1   3       87.07      103.18      1.70 o 
   6  -1   3        3.79        2.64      0.66 o 
   7  -1   3        4.42        5.52      1.52 o 
   8  -1   3       31.67       35.23      3.14 o 
   9  -1   3       24.75       25.41      3.06 o 
  -9   0   3       13.68       13.96      2.67 o 
  -8   0   3       40.38       35.76      3.31 o 
  -7   0   3       24.27       19.05      1.61 o 
  -6   0   3      445.53      464.90     11.08 o 
  -5   0   3      866.86      919.22     10.84 o 
  -4   0   3      356.45      400.34      5.46 o 
  -3   0   3      586.62      580.23     10.38 o 
  -2   0   3     2505.97     2486.33     23.97 o 
   0   0   3     4296.53     4865.54     66.81 o 
   1   0   3     4931.04     5489.26     44.06 o 
   2   0   3      255.82      196.81      1.76 o 
   3   0   3      165.34      210.25      2.24 o 
   4   0   3       41.88       44.69      1.07 o 
   5   0   3        4.82        2.67      0.50 o 
   6   0   3      330.83      299.70      5.46 o 
   7   0   3       43.81       40.14      3.18 o 
   8   0   3      106.62      103.37      5.19 o 
   9   0   3       23.21       30.28      3.47 o 
  -9   1   3       16.18       24.07      3.06 o 
  -8   1   3       86.06       74.21      4.15 o 
  -7   1   3      448.32      453.08     10.49 o 
  -6   1   3      413.07      440.54     10.76 o 
  -5   1   3        5.35        2.99      1.67 o 
  -4   1   3       71.79       71.04      1.98 o 
  -3   1   3     1091.94     1232.94     12.66 o 
  -2   1   3      414.88      277.28      4.80 o 
  -1   1   3     2068.25     2159.57     29.88 o 
   0   1   3      237.00      239.88      3.07 o 
   1   1   3      246.33      229.63      2.21 o 
   2   1   3       18.68       56.76      1.08 o 
   3   1   3      997.51      917.29      7.17 o 
   4   1   3       29.66       32.98      4.84 o 
   5   1   3      219.13      203.39      4.11 o 
   6   1   3       25.69       18.44      1.52 o 
   7   1   3        7.70        5.13      1.91 o 
   8   1   3        6.19        6.61      2.17 o 
  -9   2   3       72.84       71.93      4.43 o 
  -8   2   3       67.39       68.64      3.90 o 
  -7   2   3        1.99        1.90      1.25 o 
  -6   2   3      645.25      666.57      9.92 o 
  -5   2   3       45.61       50.13      2.14 o 
  -4   2   3       56.43       92.54      1.73 o 
  -3   2   3      137.90      190.85      2.41 o 
  -2   2   3       33.74       44.09      0.96 o 
  -1   2   3     1842.73     2133.43     14.86 o 
   0   2   3      883.86      782.33      8.63 o 
   1   2   3     2310.95     2074.67     21.02 o 
   2   2   3     1042.20      975.52     11.04 o 
   3   2   3        2.05        2.22      0.65 o 
   4   2   3       22.00       26.29      2.14 o 
   5   2   3       14.75       16.39      1.46 o 
   6   2   3      217.72      221.35      6.78 o 
   7   2   3       81.35       80.65      4.72 o 
   8   2   3       46.25       51.19      4.25 o 
 -10   3   3        1.52        3.71      1.79 o 
  -9   3   3        0.61        3.01      1.57 o 
  -8   3   3        4.96        5.16      1.55 o 
  -7   3   3       29.05       26.28      2.32 o 
  -6   3   3      631.77      575.00      8.43 o 
  -5   3   3      152.24      129.48      2.21 o 
  -4   3   3      282.38      250.21      3.14 o 
  -3   3   3       10.87       25.50      1.06 o 
  -2   3   3      278.32      280.13      3.91 o 
  -1   3   3      173.46      168.12      1.82 o 
   0   3   3      128.13      127.74      4.14 o 
   1   3   3      109.25      133.38      2.93 o 
   2   3   3      267.93      268.34      4.48 o 
   3   3   3      322.49      317.84      5.30 o 
   4   3   3      402.18      368.20      6.23 o 
   5   3   3      136.98      139.43      3.80 o 
   6   3   3       18.93       20.74      2.77 o 
   7   3   3        0.01        0.85      1.81 o 
 -10   4   3       40.61       45.48      3.78 o 
  -9   4   3        6.42        5.60      1.79 o 
  -8   4   3      109.32      101.70      4.56 o 
  -7   4   3       37.20       38.43      2.09 o 
  -6   4   3       22.48       22.74      2.02 o 
  -5   4   3      215.86      205.50      2.61 o 
  -4   4   3      415.62      427.94      4.05 o 
  -3   4   3        4.25       16.35      0.77 o 
  -2   4   3        3.20        3.56      0.45 o 
  -1   4   3       18.00       33.72      0.91 o 
   0   4   3      150.92      160.24      2.24 o 
   1   4   3        3.00        1.00      0.60 o 
   2   4   3      142.18      125.81      3.09 o 
   3   4   3       14.66       15.25      1.39 o 
   4   4   3      107.89      119.60      3.55 o 
   5   4   3       67.29       70.58      4.32 o 
   6   4   3       32.00       34.77      3.54 o 
   7   4   3       11.22       11.31      2.67 o 
 -10   5   3        7.18        7.10      1.62 o 
  -9   5   3        0.40        0.38      1.01 o 
  -8   5   3        1.29        0.45      0.90 o 
  -7   5   3      396.47      368.80      6.95 o 
  -6   5   3       12.95       18.29      1.18 o 
  -5   5   3      134.53      140.95      2.96 o 
  -4   5   3       37.81       31.51      1.28 o 
  -3   5   3      628.18      622.36      7.90 o 
  -2   5   3      700.56      672.61      6.78 o 
  -1   5   3      273.28      246.61      2.75 o 
   0   5   3     1200.82     1279.91     27.38 o 
   1   5   3      409.44      390.55     10.94 o 
   2   5   3        0.58        2.68      0.90 o 
   3   5   3      120.50      102.87      5.47 o 
   4   5   3       17.02       14.66      2.43 o 
   5   5   3       10.37       10.82      2.43 o 
   6   5   3        0.92        1.45      1.85 o 
 -10   6   3        1.88       -0.83      1.11 o 
  -9   6   3        0.05        0.21      0.86 o 
  -8   6   3       10.39        5.34      1.03 o 
  -7   6   3        2.07        0.00      0.76 o 
  -6   6   3       10.99        8.71      0.99 o 
  -5   6   3      584.86      567.52      5.44 o 
  -4   6   3      234.48      221.86      2.78 o 
  -3   6   3      106.01       92.13      2.45 o 
  -2   6   3      316.70      338.73      4.30 o 
  -1   6   3        8.22       17.70      0.86 o 
   0   6   3       21.84       11.26      1.21 o 
   1   6   3      407.71      381.40      6.45 o 
   2   6   3      237.14      246.87     11.82 o 
   3   6   3       12.72       15.94      2.46 o 
   4   6   3       17.43       13.81      2.55 o 
   5   6   3       26.42       25.42      3.42 o 
 -10   7   3        5.95        7.52      1.38 o 
  -9   7   3        0.49       -0.18      0.83 o 
  -8   7   3       40.28       41.25      1.94 o 
  -7   7   3       47.54       50.22      2.39 o 
  -6   7   3      325.56      347.97      5.79 o 
  -5   7   3      176.81      185.95      2.74 o 
  -4   7   3        6.67        6.95      0.73 o 
  -3   7   3        0.14        0.33      0.61 o 
  -2   7   3      112.89      105.86      2.78 o 
  -1   7   3      290.93      289.23      5.35 o 
   0   7   3      130.58      124.06      3.87 o 
   1   7   3        2.94        3.21      1.50 o 
   2   7   3       71.68       69.01      3.98 o 
   3   7   3       13.58        8.24      2.27 o 
   4   7   3        0.03        1.64      1.88 o 
  -9   8   3        8.92       10.07      1.84 o 
  -8   8   3       20.32       19.82      2.65 o 
  -7   8   3        0.13       -0.74      1.04 o 
  -6   8   3      102.06      108.28      2.78 o 
  -5   8   3      441.41      450.02      8.60 o 
  -4   8   3      275.92      323.56      3.93 o 
  -3   8   3       55.68       86.30      3.55 o 
  -2   8   3       49.64       61.39      2.52 o 
  -1   8   3        0.86        0.21      0.90 o 
   0   8   3        2.53        5.42      1.69 o 
   1   8   3        0.43        0.09      1.44 o 
   2   8   3        2.51        3.31      1.90 o 
   3   8   3       15.69       15.67      2.90 o 
  -9   9   3        1.19        0.35      1.39 o 
  -8   9   3       15.59       18.38      2.08 o 
  -7   9   3       62.13       68.17      3.06 o 
  -6   9   3      158.52      177.79      3.66 o 
  -5   9   3       61.33       71.87      2.28 o 
  -4   9   3        0.74       -0.39      0.57 o 
  -3   9   3       59.85       67.21      2.66 o 
  -2   9   3       16.58       20.95      1.73 o 
  -1   9   3       10.10       11.17      2.08 o 
   0   9   3       22.89       20.11      2.61 o 
   1   9   3        1.18       -0.09      1.57 o 
   2   9   3        1.64        1.86      1.88 o 
  -8  10   3       17.89       18.51      2.15 o 
  -7  10   3        5.74        7.90      1.62 o 
  -6  10   3        0.97        0.27      1.17 o 
  -5  10   3        0.57       -0.17      1.44 o 
  -4  10   3        0.05       -0.62      1.44 o 
  -3  10   3       14.76       14.50      2.05 o 
  -2  10   3        3.73        1.63      1.18 o 
  -1  10   3        5.96        3.25      1.29 o 
   0  10   3        0.08       -1.93      1.54 o 
   1  10   3        0.90        4.29      2.22 o 
  -7  11   3        6.05        3.83      2.29 o 
  -4  11   3        1.63       -0.19      1.79 o 
  -3  11   3        0.62        0.02      1.78 o 
  -2  11   3        9.42       10.68      2.58 o 
  -1  11   3        6.45        7.57      2.55 o 
   1 -11   4        1.16        1.21      1.88 o 
   2 -11   4        2.61        3.79      2.22 o 
   3 -11   4        0.02        0.47      1.35 o 
   4 -11   4       20.14       23.69      1.76 o 
   5 -11   4        5.31        3.45      1.18 o 
   6 -11   4        0.00        2.42      1.44 o 
   7 -11   4       19.27       20.78      2.37 o 
  -1 -10   4        0.01        0.15      1.95 o 
   0 -10   4        0.01        1.55      1.88 o 
   1 -10   4        1.34        2.03      1.79 o 
   2 -10   4       12.10       14.34      1.80 o 
   3 -10   4        0.29        0.36      0.83 o 
   4 -10   4        1.39        2.36      0.95 o 
   5 -10   4        5.41        6.77      1.18 o 
   6 -10   4        5.61        4.05      1.39 o 
   7 -10   4        0.24        0.77      1.51 o 
   8 -10   4        1.43       -0.40      1.30 o 
  -2  -9   4        0.03       -0.39      1.59 o 
  -1  -9   4       40.97       45.62      3.61 o 
   0  -9   4       19.69       16.85      2.65 o 
   1  -9   4        0.36        0.80      1.44 o 
   2  -9   4        0.74        0.15      0.98 o 
   3  -9   4        1.81        4.44      1.22 o 
   4  -9   4        5.50        8.41      1.09 o 
   5  -9   4        0.76        0.32      0.83 o 
   6  -9   4       68.19       68.19      3.06 o 
   7  -9   4       30.97       29.10      2.31 o 
   8  -9   4        1.32        3.57      1.63 o 
   9  -9   4        0.00        0.68      2.15 o 
  -4  -8   4        1.53        2.42      1.52 o 
  -3  -8   4        0.92        1.70      1.33 o 
  -2  -8   4       14.45       10.59      2.36 o 
  -1  -8   4        0.80        0.63      1.47 o 
   0  -8   4       48.48       51.93      2.52 o 
   1  -8   4       20.25       17.95      1.84 o 
   2  -8   4        1.87        1.84      1.10 o 
   3  -8   4       15.24       17.21      2.53 o 
   4  -8   4       21.83       21.01      1.65 o 
   5  -8   4       24.88       29.06      3.08 o 
   6  -8   4      115.62      107.40      3.58 o 
   7  -8   4        4.33        3.88      1.27 o 
   8  -8   4       31.33       32.52      2.48 o 
   9  -8   4       21.62       21.23      2.91 o 
  -5  -7   4       13.05        9.94      1.81 o 
  -4  -7   4        1.41        0.39      1.23 o 
  -3  -7   4        9.63        9.86      1.55 o 
  -2  -7   4       42.28       45.84      2.68 o 
  -1  -7   4       68.73       68.40      3.15 o 
   0  -7   4       12.61        8.06      1.66 o 
   1  -7   4       21.82       20.62      1.24 o 
   2  -7   4        2.99        2.92      0.70 o 
   3  -7   4       52.99       52.67      2.13 o 
   4  -7   4       14.02       18.13      1.20 o 
   5  -7   4       49.76       40.82      2.39 o 
   6  -7   4      313.30      294.69      4.98 o 
   7  -7   4       37.74       40.08      2.49 o 
   8  -7   4        0.17       -1.48      1.10 o 
   9  -7   4        1.22        5.18      1.55 o 
  -5  -6   4        5.92        6.89      1.55 o 
  -4  -6   4       62.20       62.25      2.93 o 
  -3  -6   4        6.09        6.09      1.27 o 
  -2  -6   4        4.55        5.71      0.92 o 
  -1  -6   4      167.20      157.16      2.93 o 
   0  -6   4      116.01      112.01      2.25 o 
   1  -6   4       11.40       15.18      1.96 o 
   2  -6   4       12.98       12.69      0.89 o 
   3  -6   4       18.62       16.22      0.90 o 
   4  -6   4      734.41      714.31      7.52 o 
   5  -6   4      310.17      309.28      4.34 o 
   6  -6   4       30.49       41.63      1.74 o 
   7  -6   4      146.77      137.14      4.06 o 
   8  -6   4       39.25       32.47      3.12 o 
   9  -6   4       11.55       14.21      1.94 o 
  -6  -5   4        1.18        2.99      2.05 o 
  -5  -5   4        0.49        0.29      1.12 o 
  -4  -5   4       29.82       25.40      1.82 o 
  -3  -5   4       50.33       45.28      1.71 o 
  -2  -5   4       95.77       82.22      2.86 o 
  -1  -5   4       32.57       29.91      1.20 o 
   0  -5   4      324.48      349.20      3.23 o 
   1  -5   4      751.17      826.18      7.65 o 
   2  -5   4       23.52       26.41      1.03 o 
   3  -5   4       24.66       32.79      1.52 o 
   4  -5   4      237.79      230.89      3.37 o 
   5  -5   4      458.06      433.64      5.22 o 
   6  -5   4      168.74      172.76      3.13 o 
   7  -5   4       43.73       40.94      3.09 o 
   8  -5   4        0.05       -0.82      0.95 o 
   9  -5   4       11.40       12.03      2.96 o 
  10  -5   4        0.03       -1.25      2.00 o 
  -7  -4   4        1.97        1.71      1.93 o 
  -6  -4   4        0.15       -0.34      1.55 o 
  -5  -4   4       30.92       31.29      1.64 o 
  -4  -4   4       10.16       13.53      1.56 o 
  -3  -4   4      177.38      192.80      3.17 o 
  -2  -4   4      119.95      148.94      2.55 o 
  -1  -4   4      168.96      167.86      2.52 o 
   0  -4   4       24.74       28.02      0.81 o 
   1  -4   4       15.81       22.20      0.92 o 
   2  -4   4      476.38      438.15      4.46 o 
   3  -4   4       67.32       67.61      1.90 o 
   4  -4   4      623.87      662.93      9.19 o 
   5  -4   4       23.34       28.06      1.02 o 
   6  -4   4       11.68       14.86      0.86 o 
   7  -4   4        4.55        4.63      0.95 o 
   8  -4   4       13.66       11.63      1.61 o 
   9  -4   4        0.32       -1.48      0.99 o 
  -7  -3   4        1.60        1.09      1.67 o 
  -6  -3   4        1.60        2.05      1.07 o 
  -5  -3   4       45.06       47.01      2.77 o 
  -4  -3   4      125.09      118.03      2.42 o 
  -3  -3   4      155.92      144.01      3.01 o 
  -2  -3   4      148.38      143.54      2.30 o 
  -1  -3   4        6.83        7.78      1.05 o 
   0  -3   4     1308.58     1335.03      9.54 o 
   1  -3   4      275.97      348.86      4.55 o 
   2  -3   4      116.99      141.78      1.81 o 
   3  -3   4       90.04      110.01      2.30 o 
   4  -3   4      259.17      295.73      3.64 o 
   5  -3   4       77.42       79.74      1.55 o 
   6  -3   4        3.94        4.73      0.64 o 
   7  -3   4        3.93        3.35      0.84 o 
   8  -3   4        7.83        2.90      0.88 o 
   9  -3   4        2.12        1.02      1.39 o 
  -8  -2   4        5.89        3.29      1.36 o 
  -7  -2   4       18.48       15.42      1.75 o 
  -6  -2   4       41.00       29.91      3.61 o 
  -5  -2   4      159.56      143.77      3.49 o 
  -4  -2   4       29.51       36.52      1.33 o 
  -3  -2   4        2.81        7.35      1.91 o 
  -2  -2   4      306.89      284.85      7.03 o 
  -1  -2   4      441.27      411.72      4.03 o 
   0  -2   4     3127.29     3244.51     24.78 o 
   1  -2   4      891.98      800.62      8.41 o 
   2  -2   4      173.53      111.69      2.09 o 
   3  -2   4     1295.11     1488.38     10.80 o 
   4  -2   4       58.28       46.43      0.87 o 
   5  -2   4       25.94       27.10      0.87 o 
   6  -2   4        4.39        2.08      0.64 o 
   7  -2   4       18.73       18.14      1.48 o 
   8  -2   4       45.20       31.30      2.82 o 
   9  -2   4       29.71       31.70      3.14 o 
  -8  -1   4       15.89       12.22      2.44 o 
  -7  -1   4        7.15       10.37      1.67 o 
  -6  -1   4       42.77       52.41      2.33 o 
  -5  -1   4      180.58      195.22      3.97 o 
  -4  -1   4      807.75      828.71      7.73 o 
  -3  -1   4      465.56      494.43      5.76 o 
  -2  -1   4      838.05     1025.28     10.56 o 
  -1  -1   4      212.66      180.62      2.04 o 
   0  -1   4        3.36       12.87      0.54 o 
   1  -1   4      174.38      192.47      3.37 o 
   2  -1   4      134.41      166.18      1.46 o 
   3  -1   4      421.68      478.04      4.03 o 
   4  -1   4      269.49      269.80      3.02 o 
   5  -1   4        1.36        2.11      0.45 o 
   6  -1   4       28.69       22.85      1.18 o 
   7  -1   4       11.90       11.86      1.95 o 
   8  -1   4       16.24       15.65      2.39 o 
   9  -1   4        0.01        0.56      1.64 o 
  -9   0   4       27.43       23.46      3.16 o 
  -8   0   4       83.55       81.93      4.51 o 
  -7   0   4      164.57      170.91      4.09 o 
  -6   0   4        1.17        1.23      1.87 o 
  -5   0   4       24.87       25.79      1.53 o 
  -4   0   4       82.85       64.98      1.80 o 
  -3   0   4      729.80      697.33      7.97 o 
  -2   0   4      348.20      404.68      4.86 o 
  -1   0   4       23.63       51.59      1.15 o 
   0   0   4     2396.62     2473.74     35.92 o 
   1   0   4     2935.54     3199.89     21.50 o 
   2   0   4       47.91       67.32      1.49 o 
   3   0   4      376.82      395.88      3.63 o 
   4   0   4       36.86       25.87      1.41 o 
   5   0   4      210.86      174.20      2.40 o 
   6   0   4       46.19       43.33      3.02 o 
   7   0   4       11.23       17.10      2.31 o 
   8   0   4       63.24       67.92      4.34 o 
   9   0   4       45.43       51.72      4.22 o 
  -9   1   4       28.56       30.72      3.26 o 
  -8   1   4        3.50        1.18      1.47 o 
  -7   1   4        0.00        0.80      0.94 o 
  -6   1   4      276.05      251.22     11.07 o 
  -5   1   4       89.47       68.28      2.09 o 
  -4   1   4      808.95      748.93      9.47 o 
  -3   1   4       50.62       47.85      2.32 o 
  -2   1   4     1167.33     1088.90     11.16 o 
  -1   1   4     1405.48     1619.64     15.87 o 
   0   1   4      102.84      146.03      1.82 o 
   1   1   4     4330.23     4606.23     40.95 o 
   2   1   4      172.99      183.79      2.45 o 
   3   1   4       75.90      112.24      1.60 o 
   4   1   4       23.30       19.14      1.00 o 
   5   1   4      103.45      102.02      2.85 o 
   6   1   4      185.70      204.06      6.61 o 
   7   1   4       75.47       79.83      4.39 o 
   8   1   4       21.01       23.94      3.09 o 
  -9   2   4       27.84       30.02      3.18 o 
  -8   2   4       53.88       53.74      3.62 o 
  -7   2   4        8.41        8.39      1.76 o 
  -6   2   4      152.52      141.81      3.96 o 
  -5   2   4       10.66        7.09      1.20 o 
  -4   2   4       68.07       59.92      1.67 o 
  -3   2   4     1298.72     1357.65     13.92 o 
  -2   2   4       66.09       60.57      1.45 o 
  -1   2   4     3226.02     3287.36     22.18 o 
   0   2   4      831.30      817.39      7.25 o 
   1   2   4        5.90       19.84      0.87 o 
   2   2   4      672.92      719.62      8.66 o 
   3   2   4        5.35        7.09      2.02 o 
   4   2   4      716.29      677.44     10.65 o 
   5   2   4       81.85       86.02      2.79 o 
   6   2   4        2.65        3.54      1.20 o 
   7   2   4       43.19       47.11      3.74 o 
   8   2   4       16.66       15.53      2.99 o 
 -10   3   4       22.97       26.11      3.13 o 
  -9   3   4       24.59       24.04      2.80 o 
  -8   3   4       16.10       19.58      2.32 o 
  -7   3   4      216.90      212.06      6.32 o 
  -6   3   4       12.39       18.13      1.25 o 
  -5   3   4       57.00       61.43      1.57 o 
  -4   3   4       15.70       21.72      1.40 o 
  -3   3   4     1178.55     1371.38     13.93 o 
  -2   3   4      426.62      508.51      5.93 o 
  -1   3   4      371.08      350.58      3.50 o 
   0   3   4     2374.02     2439.31     20.18 o 
   1   3   4      451.36      438.45      6.02 o 
   2   3   4        5.46        2.26      0.67 o 
   3   3   4       23.77       17.07      1.32 o 
   4   3   4       99.96      118.00      3.35 o 
   5   3   4       66.74       69.60      2.77 o 
   6   3   4       52.16       57.21      4.02 o 
   7   3   4       23.52       24.13      3.30 o 
 -10   4   4        0.01        0.19      1.40 o 
  -9   4   4        0.36        0.09      1.35 o 
  -8   4   4       30.91       30.09      2.73 o 
  -7   4   4       43.23       40.48      2.79 o 
  -6   4   4        4.79        4.57      0.75 o 
  -5   4   4       18.71       22.01      1.13 o 
  -4   4   4      228.96      191.87      2.41 o 
  -3   4   4      837.37      829.59      9.77 o 
  -2   4   4      540.28      484.89      4.88 o 
  -1   4   4      229.71      221.56      2.39 o 
   0   4   4      646.74      769.94     20.35 o 
   1   4   4       44.17       48.68      3.04 o 
   2   4   4      234.10      232.65      4.43 o 
   3   4   4      273.99      246.41      8.83 o 
   4   4   4       57.76       56.31      3.15 o 
   5   4   4        2.30        3.84      1.81 o 
   6   4   4        0.63        0.19      1.64 o 
   7   4   4        1.36        0.70      1.73 o 
 -10   5   4        9.57       10.90      1.84 o 
  -9   5   4        3.97        3.38      1.22 o 
  -8   5   4        3.48        2.98      1.05 o 
  -7   5   4       25.09       24.45      1.47 o 
  -6   5   4      278.62      282.46      3.49 o 
  -5   5   4      161.65      154.22      2.35 o 
  -4   5   4       56.03       48.77      1.42 o 
  -3   5   4      239.59      262.76      3.42 o 
  -2   5   4      929.02     1084.94     10.32 o 
  -1   5   4      304.12      338.42      3.41 o 
   0   5   4      331.53      333.80      5.43 o 
   1   5   4      284.33      226.20      4.44 o 
   2   5   4       14.41        8.17      2.14 o 
   3   5   4       28.54       20.54      1.70 o 
   4   5   4        0.71        0.46      1.38 o 
   5   5   4       51.73       47.50      4.00 o 
   6   5   4       10.82        4.96      2.15 o 
 -10   6   4        1.83        2.97      1.37 o 
  -9   6   4        4.71        4.82      1.31 o 
  -8   6   4       35.94       37.66      1.86 o 
  -7   6   4       80.19       74.59      2.32 o 
  -6   6   4      165.27      163.36      5.18 o 
  -5   6   4       91.54      102.18      2.64 o 
  -4   6   4       37.30       39.77      2.28 o 
  -3   6   4      255.62      263.83      3.60 o 
  -2   6   4      807.99      839.72      8.36 o 
  -1   6   4      895.36      931.81      9.85 o 
   0   6   4      314.32      284.35      5.22 o 
   1   6   4      131.33      127.38      4.89 o 
   2   6   4       10.74        7.35      1.28 o 
   3   6   4        2.42        0.87      1.42 o 
   4   6   4        0.03       -0.77      1.61 o 
   5   6   4        1.71        0.82      1.98 o 
 -10   7   4       24.12       25.25      2.35 o 
  -9   7   4       30.43       29.59      2.76 o 
  -8   7   4       29.88       27.29      1.68 o 
  -7   7   4        6.31        6.90      1.08 o 
  -6   7   4      186.97      201.32      6.23 o 
  -5   7   4      349.22      361.55      4.15 o 
  -4   7   4      124.20      140.18      3.08 o 
  -3   7   4      213.91      226.74      3.44 o 
  -2   7   4        0.07        0.76      0.70 o 
  -1   7   4      129.71      123.53      9.45 o 
   0   7   4      111.65      106.93      3.80 o 
   1   7   4       10.38       12.32      2.07 o 
   2   7   4       14.42       12.25      2.34 o 
   3   7   4        0.32       -0.48      1.59 o 
   4   7   4       18.28       16.06      2.89 o 
  -9   8   4        2.90        4.81      1.20 o 
  -8   8   4       46.14       47.47      2.20 o 
  -7   8   4       54.86       50.45      2.05 o 
  -6   8   4       72.45       76.09      2.38 o 
  -5   8   4        7.43       10.20      1.08 o 
  -4   8   4        0.76        0.58      0.70 o 
  -3   8   4       86.21       83.36      2.68 o 
  -2   8   4      162.46      142.74      3.84 o 
  -1   8   4        2.53        1.41      0.96 o 
   0   8   4       41.66       39.78      3.18 o 
   1   8   4       31.79       35.47      3.09 o 
   2   8   4        0.09       -2.03      1.45 o 
   3   8   4        4.00        3.61      2.10 o 
  -9   9   4        3.08        1.73      2.55 o 
  -8   9   4       13.34       13.97      4.21 o 
  -7   9   4       13.34       12.64      1.38 o 
  -6   9   4       67.57       70.80      2.62 o 
  -5   9   4        4.77        7.02      1.34 o 
  -4   9   4        0.30       -0.49      0.85 o 
  -3   9   4       10.03       10.74      1.42 o 
  -2   9   4       34.51       31.42      2.84 o 
  -1   9   4        7.27        4.48      1.71 o 
   0   9   4        2.56        3.06      1.54 o 
   1   9   4        2.25       -0.15      1.66 o 
   2   9   4       18.71       19.60      3.02 o 
  -8  10   4        7.49        7.33      2.51 o 
  -7  10   4       13.66       16.39      2.87 o 
  -6  10   4        1.05        0.00      1.57 o 
  -5  10   4        9.55        6.77      1.81 o 
  -4  10   4        2.32        2.84      1.14 o 
  -3  10   4        1.85        3.08      1.28 o 
  -2  10   4       17.10       17.36      1.81 o 
  -1  10   4        0.21       -0.55      1.54 o 
   0  10   4        0.10        1.49      1.78 o 
   1  10   4        0.00       -0.91      1.81 o 
  -7  11   4        5.02        2.90      2.20 o 
  -4  11   4        0.89        0.27      1.69 o 
  -3  11   4        3.46       -0.12      1.73 o 
  -2  11   4        7.80        6.74      3.27 o 
  -1  11   4        2.59       -1.03      1.32 o 
   1 -11   5       15.11       18.06      3.02 o 
   2 -11   5       32.11       40.61      3.93 o 
   3 -11   5        0.14       -0.65      1.30 o 
   4 -11   5        8.63        8.90      1.38 o 
   5 -11   5        0.18        0.23      1.01 o 
   6 -11   5        5.46        0.47      1.35 o 
  -1 -10   5        3.33        2.39      1.95 o 
   0 -10   5       10.72       11.38      2.43 o 
   1 -10   5        0.01        0.22      1.54 o 
   2 -10   5        1.43        1.88      1.26 o 
   3 -10   5        3.63        5.16      1.40 o 
   4 -10   5        1.07        1.46      0.95 o 
   5 -10   5        0.39        1.65      1.00 o 
   6 -10   5        8.75        8.78      1.64 o 
   7 -10   5       11.35        8.89      1.81 o 
   8 -10   5        0.02       -1.13      1.54 o 
  -2  -9   5        0.22       -0.56      1.71 o 
  -1  -9   5        0.01        1.08      1.64 o 
   0  -9   5        2.33        3.61      1.74 o 
   1  -9   5        0.91       -2.20      1.47 o 
   2  -9   5        0.08       -0.08      0.98 o 
   3  -9   5        0.24        0.30      1.02 o 
   4  -9   5        2.24        1.80      0.88 o 
   5  -9   5        0.41        1.10      0.86 o 
   6  -9   5        1.90        1.48      0.94 o 
   7  -9   5        0.01        0.47      1.10 o 
   8  -9   5       20.31       18.13      2.19 o 
  -3  -8   5        2.46        4.12      2.12 o 
  -2  -8   5       20.08       20.35      2.80 o 
  -1  -8   5        3.58        6.01      1.95 o 
   0  -8   5        3.92        4.46      1.21 o 
   1  -8   5       14.85       10.79      2.53 o 
   2  -8   5        4.69        9.05      1.30 o 
   3  -8   5       74.33       83.36      3.96 o 
   4  -8   5        0.01        1.56      0.73 o 
   5  -8   5      122.21      109.52      3.44 o 
   6  -8   5      214.04      196.08      3.80 o 
   7  -8   5        0.16       -0.33      1.04 o 
   8  -8   5        7.05       11.62      1.85 o 
   9  -8   5        2.60        2.73      1.62 o 
  -4  -7   5        1.89        1.86      1.25 o 
  -3  -7   5        0.15       -1.47      0.98 o 
  -2  -7   5       24.67       22.14      1.75 o 
  -1  -7   5       53.82       58.33      2.52 o 
   0  -7   5       22.68       23.97      1.66 o 
   1  -7   5       25.17       24.71      1.71 o 
   2  -7   5        2.76        3.76      0.76 o 
   3  -7   5      171.55      173.43      4.76 o 
   4  -7   5      277.45      275.62      6.80 o 
   5  -7   5       69.89       59.31      2.00 o 
   6  -7   5        8.48        9.32      1.20 o 
   7  -7   5       57.25       52.27      4.90 o 
   8  -7   5       14.18       16.23      1.99 o 
   9  -7   5       55.71       63.70      3.35 o 
  -5  -6   5        0.22        0.73      1.71 o 
  -4  -6   5       20.02       20.85      1.87 o 
  -3  -6   5        1.60        1.55      1.01 o 
  -2  -6   5        6.50        5.73      0.92 o 
  -1  -6   5        2.47        1.83      1.22 o 
   0  -6   5      150.85      143.30      3.35 o 
   1  -6   5      564.38      560.14      7.59 o 
   2  -6   5      551.40      603.92      6.39 o 
   3  -6   5       19.71       22.55      1.43 o 
   4  -6   5      244.67      235.35      4.39 o 
   5  -6   5      283.53      260.83      3.97 o 
   6  -6   5      161.30      152.64      3.09 o 
   7  -6   5       26.30       21.93      1.88 o 
   8  -6   5       49.23       55.40      2.86 o 
   9  -6   5       12.87       14.66      2.69 o 
  -6  -5   5        3.06        3.83      2.00 o 
  -5  -5   5        2.42        2.65      1.64 o 
  -4  -5   5       37.50       34.42      1.70 o 
  -3  -5   5      250.06      243.07      4.81 o 
  -2  -5   5      146.09      158.16      2.89 o 
  -1  -5   5      275.07      270.93      3.23 o 
   0  -5   5        3.81        3.81      0.48 o 
   1  -5   5        4.36       12.76      1.09 o 
   2  -5   5      137.99      160.03      3.62 o 
   3  -5   5      480.96      502.18      5.15 o 
   4  -5   5      201.63      212.82      3.26 o 
   5  -5   5        0.85        5.66      0.82 o 
   6  -5   5        5.86        5.77      0.92 o 
   7  -5   5        5.46        6.80      1.35 o 
   8  -5   5        0.19       -0.24      1.81 o 
   9  -5   5        2.93        4.13      1.69 o 
  -7  -4   5        3.83        4.70      2.24 o 
  -6  -4   5        9.68       11.91      1.91 o 
  -5  -4   5      137.46      134.04      3.76 o 
  -4  -4   5       70.82       66.58      2.04 o 
  -3  -4   5      148.68      140.90      2.69 o 
  -2  -4   5        0.01        0.50      0.50 o 
  -1  -4   5       32.91       37.98      2.57 o 
   0  -4   5     2690.26     2701.99     24.70 o 
   1  -4   5      103.85      111.92      1.92 o 
   2  -4   5        0.51        5.08      0.41 o 
   3  -4   5       86.77      110.96      2.52 o 
   4  -4   5       19.52        8.94      0.71 o 
   5  -4   5      190.59      172.58      2.92 o 
   6  -4   5        8.44        8.04      0.89 o 
   7  -4   5       41.11       36.50      2.16 o 
   8  -4   5       18.03       17.42      1.79 o 
   9  -4   5        3.16        3.22      1.33 o 
  -7  -3   5        0.02        0.73      1.11 o 
  -6  -3   5       15.26       18.31      1.86 o 
  -5  -3   5        4.62        7.90      1.28 o 
  -4  -3   5      176.12      202.98      4.05 o 
  -3  -3   5      108.10      124.91      2.33 o 
  -2  -3   5      282.67      327.54      3.89 o 
  -1  -3   5        5.55        9.57      1.05 o 
   0  -3   5      477.34      512.16      5.02 o 
   1  -3   5       21.79       26.32      0.89 o 
   2  -3   5      489.10      492.01      6.04 o 
   3  -3   5      328.39      354.47      5.60 o 
   4  -3   5       21.30       20.22      0.78 o 
   5  -3   5        3.88        4.60      0.55 o 
   6  -3   5        0.21        0.51      0.51 o 
   7  -3   5       12.13       16.43      1.19 o 
   8  -3   5       62.44       57.08      2.14 o 
   9  -3   5       14.01       12.42      2.75 o 
  -8  -2   5        1.80        3.52      2.62 o 
  -7  -2   5        5.18        7.06      1.42 o 
  -6  -2   5       67.80       77.99      2.86 o 
  -5  -2   5      328.53      357.17      5.99 o 
  -4  -2   5      171.18      187.61      2.91 o 
  -3  -2   5      191.61      183.98      2.68 o 
  -2  -2   5      160.65      141.09      4.32 o 
  -1  -2   5      576.64      651.74      8.27 o 
   0  -2   5       94.65      110.14      1.88 o 
   1  -2   5      402.65      343.70      4.13 o 
   2  -2   5      131.21      146.86      1.79 o 
   3  -2   5       52.29       68.66      1.38 o 
   4  -2   5      100.31      100.18      1.32 o 
   5  -2   5       39.11       55.15      1.39 o 
   6  -2   5      289.09      250.39      3.26 o 
   7  -2   5       41.44       30.73      1.88 o 
   8  -2   5        0.02       -0.03      1.21 o 
   9  -2   5        0.23        1.90      1.26 o 
  -8  -1   5       24.92       25.30      2.10 o 
  -7  -1   5       66.47       64.17      3.33 o 
  -6  -1   5       74.19       77.76      2.99 o 
  -5  -1   5       17.12       15.41      1.37 o 
  -4  -1   5       87.46       94.08      1.83 o 
  -3  -1   5       40.66       36.66      1.78 o 
  -2  -1   5     1350.30     1360.63     11.21 o 
  -1  -1   5     1436.05     1688.20     13.44 o 
   0  -1   5      116.36       72.62      1.17 o 
   1  -1   5      730.53      658.78      7.05 o 
   2  -1   5      189.50      271.36      2.48 o 
   3  -1   5        0.14        8.54      0.43 o 
   4  -1   5       52.32       40.09      1.00 o 
   5  -1   5      112.85      116.95      4.15 o 
   6  -1   5        4.41        3.11      0.72 o 
   7  -1   5       86.42      101.27      4.53 o 
   8  -1   5       51.47       57.91      3.86 o 
   9  -1   5       28.27       35.64      3.55 o 
  -9   0   5        4.51        3.96      1.98 o 
  -8   0   5        0.34        1.61      1.59 o 
  -7   0   5        0.05        0.80      0.92 o 
  -6   0   5      403.92      400.95     10.32 o 
  -5   0   5      793.62      793.89     11.34 o 
  -4   0   5      532.96      536.12      5.83 o 
  -3   0   5       32.09       28.58      1.27 o 
  -2   0   5       18.17       23.19      1.08 o 
  -1   0   5     1406.94     1529.36     12.18 o 
   0   0   5     1280.73     1153.52      8.04 o 
   1   0   5     2515.42     2426.63     16.52 o 
   2   0   5      210.68      170.94      3.10 o 
   3   0   5      397.90      367.12      3.43 o 
   4   0   5        9.87        7.00      0.63 o 
   5   0   5       94.40      100.33      2.16 o 
   6   0   5      368.15      371.24      6.07 o 
   7   0   5       58.03       72.60      4.10 o 
   8   0   5       20.99       22.42      2.89 o 
  -9   1   5        7.22        4.49      1.98 o 
  -8   1   5       30.34       29.22      2.90 o 
  -7   1   5       12.63       13.83      1.76 o 
  -6   1   5      113.70      100.71      2.82 o 
  -5   1   5        3.54        3.99      0.82 o 
  -4   1   5       96.90       97.82      2.32 o 
  -3   1   5        7.82        3.21      0.55 o 
  -2   1   5       41.86       11.49      0.71 o 
  -1   1   5       61.17       69.13      1.42 o 
   0   1   5       16.68       25.74      1.12 o 
   1   1   5      201.67      231.54      2.39 o 
   2   1   5       24.90       25.53      0.73 o 
   3   1   5      582.89      522.02      4.59 o 
   4   1   5     1099.51     1045.84     12.59 o 
   5   1   5      178.20      174.55      3.86 o 
   6   1   5        0.53        1.74      1.47 o 
   7   1   5       30.41       31.13      3.11 o 
   8   1   5        6.75        4.90      2.10 o 
  -9   2   5        6.36        7.76      2.07 o 
  -8   2   5       15.11       13.14      2.17 o 
  -7   2   5       72.79       77.10      2.58 o 
  -6   2   5      164.32      149.30      5.28 o 
  -5   2   5      106.84       75.72      2.55 o 
  -4   2   5      679.15      616.03      7.46 o 
  -3   2   5        0.50        0.13      0.67 o 
  -2   2   5     3580.51     3534.74     33.88 o 
  -1   2   5      684.64      743.56      6.35 o 
   0   2   5     3468.60     3779.07     35.99 o 
   1   2   5     1415.74     1398.42     11.97 o 
   2   2   5      516.44      448.20      4.91 o 
   3   2   5       95.93       86.98      1.94 o 
   4   2   5       16.54       16.09      1.35 o 
   5   2   5       99.43      103.70      5.02 o 
   6   2   5       58.51       49.93      3.54 o 
   7   2   5        7.42       10.29      2.36 o 
   8   2   5        0.01       -0.80      1.71 o 
 -10   3   5        0.01       -0.53      1.49 o 
  -9   3   5        0.11        0.55      1.44 o 
  -8   3   5        2.26        0.36      1.16 o 
  -7   3   5       40.39       38.21      2.87 o 
  -6   3   5      139.23      125.29      3.24 o 
  -5   3   5       11.42       14.53      1.31 o 
  -4   3   5      193.54      133.53      3.43 o 
  -3   3   5      857.86      837.85      9.37 o 
  -2   3   5     2283.92     2504.50     24.43 o 
  -1   3   5     1844.02     1920.84     25.25 o 
   0   3   5      947.14      907.61     10.49 o 
   1   3   5      262.78      286.50      5.26 o 
   2   3   5        1.91        8.54      0.96 o 
   3   3   5      194.02      171.29      7.41 o 
   4   3   5      112.71      101.49      3.10 o 
   5   3   5       24.42       32.98      2.70 o 
   6   3   5        3.19        6.66      2.07 o 
   7   3   5        0.56        1.04      1.78 o 
 -10   4   5        0.96        0.07      1.52 o 
  -9   4   5        0.66       -1.67      1.18 o 
  -8   4   5        1.43       -0.58      0.94 o 
  -7   4   5       13.65        9.24      1.67 o 
  -6   4   5      274.78      239.77      4.23 o 
  -5   4   5       98.39      100.77      2.11 o 
  -4   4   5      165.74      182.38      2.77 o 
  -3   4   5        0.98        6.05      0.51 o 
  -2   4   5      300.57      297.62      3.40 o 
  -1   4   5      509.77      583.85      5.43 o 
   0   4   5     1528.86     1403.35     15.59 o 
   1   4   5       19.91        6.07      0.88 o 
   2   4   5      202.96      192.01      4.01 o 
   3   4   5       76.39       75.76      3.94 o 
   4   4   5       25.69       15.26      1.56 o 
   5   4   5       66.38       58.66      4.07 o 
   6   4   5        0.01       -0.99      1.47 o 
 -10   5   5        4.72        3.82      1.51 o 
  -9   5   5        2.37        3.61      1.46 o 
  -8   5   5       77.74       85.18      3.11 o 
  -7   5   5       69.32       62.70      2.53 o 
  -6   5   5       30.94       33.52      1.28 o 
  -5   5   5       66.93       84.62      1.73 o 
  -4   5   5       71.56       82.57      1.89 o 
  -3   5   5      226.32      252.23      3.34 o 
  -2   5   5      706.43      681.11      7.27 o 
  -1   5   5      779.89      724.87      6.10 o 
   0   5   5       11.78       10.71      1.14 o 
   1   5   5        0.69        2.56      0.87 o 
   2   5   5       26.60       26.69      1.76 o 
   3   5   5       55.43       61.80      2.67 o 
   4   5   5        2.16        3.40      1.67 o 
   5   5   5        0.35        2.92      1.88 o 
   6   5   5       13.71       15.92      3.02 o 
 -10   6   5       38.54       39.09      2.65 o 
  -9   6   5       12.08       13.62      3.14 o 
  -8   6   5       16.74       20.76      3.23 o 
  -7   6   5        8.35        9.20      1.12 o 
  -6   6   5       78.64       72.57      1.78 o 
  -5   6   5      202.07      199.70      3.26 o 
  -4   6   5      683.19      753.92      6.53 o 
  -3   6   5      227.89      285.92      3.79 o 
  -2   6   5       10.84        6.52      0.69 o 
  -1   6   5      246.98      223.18      4.50 o 
   0   6   5       22.01       18.64      3.55 o 
   1   6   5       47.54       48.27      2.22 o 
   2   6   5        0.62        1.39      0.97 o 
   3   6   5        1.13       -0.15      1.30 o 
   4   6   5       62.40       61.92      4.39 o 
   5   6   5        2.24        0.09      1.74 o 
 -10   7   5        3.93        3.73      1.50 o 
  -9   7   5       10.24       12.37      2.54 o 
  -8   7   5       54.91       56.82      2.42 o 
  -7   7   5      100.34      101.03      3.31 o 
  -6   7   5       38.13       43.80      1.88 o 
  -5   7   5       44.60       58.47      1.87 o 
  -4   7   5       51.81       45.28      1.38 o 
  -3   7   5      433.14      425.69      5.14 o 
  -2   7   5      306.47      325.48      9.47 o 
  -1   7   5        2.55        2.16      2.14 o 
   0   7   5       64.66       59.81      2.52 o 
   1   7   5        7.97        5.42      1.64 o 
   2   7   5        0.01        2.41      1.64 o 
   3   7   5        0.11       -0.22      1.59 o 
   4   7   5       13.59       20.09      3.13 o 
  -9   8   5        2.42       -0.35      0.96 o 
  -8   8   5        3.72        4.23      1.10 o 
  -7   8   5       11.63       15.55      1.76 o 
  -6   8   5       96.22       88.86      2.54 o 
  -5   8   5        0.31        0.08      0.86 o 
  -4   8   5       14.70       13.32      2.08 o 
  -3   8   5       45.63       42.96      3.08 o 
  -2   8   5        9.09       13.10      1.57 o 
  -1   8   5        4.64        4.89      1.73 o 
   0   8   5        0.62        5.25      1.78 o 
   1   8   5       11.12        7.86      2.05 o 
   2   8   5       13.77       16.39      2.80 o 
   3   8   5       14.59       19.41      3.18 o 
  -9   9   5       17.41       18.15      2.22 o 
  -8   9   5       39.50       38.67      2.55 o 
  -7   9   5        7.24        7.27      2.26 o 
  -6   9   5        3.79        4.36      1.27 o 
  -5   9   5       17.48       15.35      1.60 o 
  -4   9   5       11.52       10.57      1.35 o 
  -3   9   5       32.98       30.64      2.87 o 
  -2   9   5       37.19       39.49      3.25 o 
  -1   9   5       33.67       31.97      3.02 o 
   0   9   5       23.03       20.20      2.82 o 
   1   9   5        0.44        0.72      1.71 o 
   2   9   5        2.42        2.67      2.08 o 
  -8  10   5        7.28        7.59      2.56 o 
  -7  10   5        1.74        0.99      1.88 o 
  -6  10   5        4.42        5.25      1.40 o 
  -5  10   5        0.02       -0.02      1.32 o 
  -4  10   5        0.13       -0.79      1.02 o 
  -3  10   5        7.33       11.34      1.62 o 
  -2  10   5       10.30        9.23      2.26 o 
  -1  10   5        2.84       -0.12      1.69 o 
   0  10   5       12.82       12.61      2.73 o 
  -7  11   5        0.64        1.37      2.12 o 
  -4  11   5        9.00        5.50      2.19 o 
  -3  11   5        0.12       -2.23      1.68 o 
  -2  11   5        3.12        2.96      1.44 o 
   1 -11   6        9.13        8.88      2.60 o 
   2 -11   6        6.15        6.37      2.43 o 
   3 -11   6        0.32       -1.49      0.99 o 
   4 -11   6        4.83        6.91      1.34 o 
   5 -11   6        5.32        4.36      1.24 o 
   6 -11   6        3.78        2.79      1.23 o 
  -1 -10   6        6.30        8.56      2.58 o 
   0 -10   6       11.66       14.97      2.82 o 
   1 -10   6        4.28        3.83      2.15 o 
   2 -10   6        1.01        0.75      1.31 o 
   3 -10   6        0.64        0.23      2.15 o 
   4 -10   6        6.46        6.65      1.20 o 
   5 -10   6        0.03        0.45      0.94 o 
   6 -10   6        3.05        0.90      1.05 o 
   7 -10   6        0.02        1.79      1.48 o 
  -2  -9   6        0.59       -1.96      1.78 o 
  -1  -9   6        2.83        2.26      1.78 o 
   0  -9   6        2.34        4.53      1.79 o 
   1  -9   6       16.32       20.61      2.79 o 
   2  -9   6        6.46       12.49      1.64 o 
   3  -9   6        7.24        7.41      1.42 o 
   4  -9   6        0.01       -0.07      1.01 o 
   5  -9   6       28.05       27.24      1.87 o 
   6  -9   6       63.23       60.91      2.68 o 
   7  -9   6        0.51        2.32      1.39 o 
   8  -9   6        2.36        4.51      1.57 o 
  -3  -8   6        4.15        4.73      2.15 o 
  -2  -8   6        3.60        2.94      1.85 o 
  -1  -8   6        0.01        0.27      1.54 o 
   0  -8   6       53.21       53.37      4.43 o 
   1  -8   6       13.42       19.61      1.72 o 
   2  -8   6       28.72       21.92      1.70 o 
   3  -8   6       14.99       11.72      2.42 o 
   4  -8   6       23.78       21.84      1.72 o 
   5  -8   6        3.65        1.91      1.59 o 
   6  -8   6        0.16       -0.17      0.81 o 
   7  -8   6       18.61       18.13      1.95 o 
   8  -8   6       51.26       49.95      2.98 o 
   9  -8   6       37.18       43.57      5.26 o 
  -4  -7   6        2.00        3.98      1.38 o 
  -3  -7   6        1.03       -0.72      1.62 o 
  -2  -7   6       10.56        9.43      2.10 o 
  -1  -7   6       10.80        9.56      1.82 o 
   0  -7   6        2.07        4.13      1.10 o 
   1  -7   6      432.62      442.87      6.96 o 
   2  -7   6       61.98       68.38      2.50 o 
   3  -7   6       46.69       43.27      2.35 o 
   4  -7   6       49.69       53.27      2.33 o 
   5  -7   6       57.91       65.39      2.08 o 
   6  -7   6        9.16       12.99      1.24 o 
   7  -7   6       30.83       39.23      2.44 o 
   8  -7   6        5.20        8.44      1.64 o 
   9  -7   6        2.44        3.10      1.45 o 
  -5  -6   6        1.50        2.08      1.78 o 
  -4  -6   6        4.00        3.46      1.48 o 
  -3  -6   6       39.89       37.44      1.79 o 
  -2  -6   6      103.24      112.14      3.31 o 
  -1  -6   6      275.81      276.21      4.18 o 
   0  -6   6        0.09        2.65      1.34 o 
   1  -6   6        4.04        8.35      1.15 o 
   2  -6   6      537.27      515.72      5.74 o 
   3  -6   6        8.55        8.05      1.13 o 
   4  -6   6       44.59       54.68      2.16 o 
   5  -6   6        3.80        2.76      0.81 o 
   6  -6   6       27.05       20.42      1.36 o 
   7  -6   6       18.54       19.07      1.85 o 
   8  -6   6       80.37       85.99      3.46 o 
   9  -6   6        4.48        1.96      1.35 o 
  -6  -5   6        0.64        0.17      1.61 o 
  -5  -5   6       12.49       11.38      1.67 o 
  -4  -5   6        0.49       -0.07      0.77 o 
  -3  -5   6        0.00        0.75      0.77 o 
  -2  -5   6        6.82        8.80      0.92 o 
  -1  -5   6      187.86      208.13      3.15 o 
   0  -5   6      962.27     1036.76      8.39 o 
   1  -5   6       61.50       68.06      1.67 o 
   2  -5   6       60.90       68.30      1.32 o 
   3  -5   6      234.72      231.91      4.15 o 
   4  -5   6        3.24        2.20      0.74 o 
   5  -5   6      154.27      132.08      3.20 o 
   6  -5   6       22.08       19.52      1.29 o 
   7  -5   6        2.23       -0.12      1.00 o 
   8  -5   6        1.31       -0.50      1.00 o 
   9  -5   6        0.00       -0.06      1.26 o 
  -7  -4   6        5.72        4.14      1.51 o 
  -6  -4   6        0.28       -0.12      1.11 o 
  -5  -4   6       12.40       16.14      1.70 o 
  -4  -4   6      160.34      169.74      4.38 o 
  -3  -4   6      130.55      153.69      2.83 o 
  -2  -4   6      173.23      183.21      2.88 o 
  -1  -4   6        5.34       13.39      0.80 o 
   0  -4   6        4.66        4.59      0.98 o 
   1  -4   6        0.90        0.16      0.54 o 
   2  -4   6      160.68      185.20      2.07 o 
   3  -4   6      270.38      276.30      4.38 o 
   4  -4   6       26.82       28.51      1.45 o 
   5  -4   6       61.75       58.66      1.78 o 
   6  -4   6        1.63        0.88      0.66 o 
   7  -4   6        0.06        1.16      0.96 o 
   8  -4   6        0.92        1.39      1.10 o 
   9  -4   6       10.22        8.95      2.32 o 
  -7  -3   6        2.03        2.44      1.23 o 
  -6  -3   6       37.94       37.91      5.24 o 
  -5  -3   6       28.15       25.90      1.82 o 
  -4  -3   6        6.89        8.59      0.93 o 
  -3  -3   6        5.75        7.00      0.75 o 
  -2  -3   6       13.49       14.17      0.91 o 
  -1  -3   6      747.59      757.29      7.55 o 
   0  -3   6      259.14      277.90      3.28 o 
   1  -3   6      162.98      194.89      3.61 o 
   2  -3   6       14.59        9.41      1.67 o 
   3  -3   6       17.64       21.09      1.20 o 
   4  -3   6        4.17        5.42      1.03 o 
   5  -3   6       21.44       16.25      0.82 o 
   6  -3   6       74.00       63.97      1.61 o 
   7  -3   6       15.37       12.18      1.47 o 
   8  -3   6       34.67       27.56      3.06 o 
   9  -3   6        4.99        6.49      2.22 o 
  -8  -2   6        8.02        6.14      2.43 o 
  -7  -2   6       29.37       33.74      2.70 o 
  -6  -2   6        2.39        4.32      1.57 o 
  -5  -2   6      166.76      161.49      3.82 o 
  -4  -2   6      305.59      273.68      3.70 o 
  -3  -2   6      353.93      351.74      4.11 o 
  -2  -2   6     1321.07     1462.50     14.27 o 
  -1  -2   6      351.28      497.00      5.80 o 
   0  -2   6      691.54      704.64      6.30 o 
   1  -2   6      226.56      282.20      3.66 o 
   2  -2   6       44.88       35.05      2.24 o 
   3  -2   6       10.66        6.18      0.54 o 
   4  -2   6      234.23      218.13      2.62 o 
   5  -2   6       45.58       36.52      1.19 o 
   6  -2   6       82.87       87.59      1.95 o 
   7  -2   6       36.07       48.46      2.36 o 
   8  -2   6       58.59       68.24      2.98 o 
   9  -2   6       58.87       71.39      4.96 o 
  -8  -1   6        0.21        1.23      1.17 o 
  -7  -1   6        0.42        1.33      1.04 o 
  -6  -1   6      267.25      267.60      5.15 o 
  -5  -1   6      226.51      208.33      4.15 o 
  -4  -1   6       50.75       50.30      1.40 o 
  -3  -1   6      159.69      142.99      2.16 o 
  -2  -1   6       74.88       72.43      1.38 o 
  -1  -1   6      420.05      486.15      4.57 o 
   0  -1   6       54.92       52.12      1.10 o 
   1  -1   6       70.55       42.80      1.02 o 
   2  -1   6      109.05       84.03      1.11 o 
   3  -1   6       77.51      117.96      1.66 o 
   4  -1   6       22.62       21.02      0.96 o 
   5  -1   6      387.97      361.23      4.48 o 
   6  -1   6      168.76      178.97      3.87 o 
   7  -1   6        5.23        9.72      1.90 o 
   8  -1   6       28.03       28.02      2.94 o 
   9  -1   6        0.15        0.03      1.64 o 
  -9   0   6       25.77       29.99      3.47 o 
  -8   0   6       61.67       67.99      4.95 o 
  -7   0   6        5.04        5.55      1.19 o 
  -6   0   6       18.80       19.17      1.52 o 
  -5   0   6      182.33      189.54      3.82 o 
  -4   0   6        2.20        4.55      0.86 o 
  -3   0   6       44.83       63.81      1.30 o 
  -2   0   6      585.70      598.05      5.44 o 
  -1   0   6      695.01      677.11      5.96 o 
   0   0   6      584.18      562.45      4.30 o 
   1   0   6      411.89      406.88      3.58 o 
   2   0   6     1227.40     1210.92      9.25 o 
   3   0   6     1184.51     1057.98      8.15 o 
   4   0   6     1284.86     1218.10      9.53 o 
   5   0   6      145.54      127.55      2.48 o 
   6   0   6       40.84       43.79      2.14 o 
   7   0   6       63.42       65.83      3.98 o 
   8   0   6       31.52       24.81      3.01 o 
  -9   1   6       27.23       31.80      3.45 o 
  -8   1   6        0.15        0.50      1.33 o 
  -7   1   6      150.81      145.64     11.09 o 
  -6   1   6      437.80      450.62      6.78 o 
  -5   1   6       29.66       26.40      1.55 o 
  -4   1   6      117.57      155.29      3.03 o 
  -3   1   6      666.66      606.41     15.47 o 
  -2   1   6      848.39      952.17      8.10 o 
  -1   1   6     1904.28     1970.17     15.65 o 
   0   1   6     5474.29     5700.98     53.49 o 
   1   1   6     2586.34     2659.03     23.84 o 
   2   1   6      571.55      547.95      5.65 o 
   3   1   6       23.24       31.51      0.91 o 
   4   1   6      114.00      108.74      2.28 o 
   5   1   6      105.98       94.15      2.36 o 
   6   1   6       89.87       76.58      4.07 o 
   7   1   6       12.87       14.15      2.46 o 
   8   1   6        5.75        8.82      2.38 o 
  -9   2   6        0.24       -0.14      1.44 o 
  -8   2   6        8.73        9.82      2.05 o 
  -7   2   6       22.02       28.22      1.76 o 
  -6   2   6       16.31       10.08      2.28 o 
  -5   2   6        1.70        0.20      0.57 o 
  -4   2   6      640.55      619.46      7.63 o 
  -3   2   6       99.31      110.26      4.54 o 
  -2   2   6     1364.51     1444.65     13.76 o 
  -1   2   6      675.02      608.70      6.00 o 
   0   2   6      432.27      466.37      5.76 o 
   1   2   6      359.07      278.20      3.45 o 
   2   2   6     1115.59     1070.18     14.41 o 
   3   2   6      694.01      707.56      7.32 o 
   4   2   6      482.15      469.23      7.11 o 
   5   2   6       42.18       39.22      2.10 o 
   6   2   6       10.48       11.23      2.19 o 
   7   2   6       10.89       11.23      2.44 o 
 -10   3   6       14.67       17.04      2.82 o 
  -9   3   6        0.50        0.92      1.33 o 
  -8   3   6       13.26       12.76      2.17 o 
  -7   3   6       10.44        9.74      1.74 o 
  -6   3   6      274.40      283.32      8.45 o 
  -5   3   6      149.35      142.74      3.03 o 
  -4   3   6        3.91        3.54      0.68 o 
  -3   3   6      294.81      323.66      5.45 o 
  -2   3   6       74.92       94.56      1.55 o 
  -1   3   6      440.69      456.50      5.21 o 
   0   3   6     1642.60     1730.22     25.89 o 
   1   3   6       87.76       73.21      2.14 o 
   2   3   6       52.81       51.76      1.93 o 
   3   3   6        8.72       10.52      1.42 o 
   4   3   6       40.66       41.45      2.10 o 
   5   3   6       67.83       72.97      5.41 o 
   6   3   6        1.01        2.68      1.78 o 
   7   3   6        0.61        1.78      1.79 o 
 -10   4   6       11.44        8.54      2.41 o 
  -9   4   6       11.81       11.93      2.27 o 
  -8   4   6       44.89       59.61      3.62 o 
  -7   4   6        0.42        0.26      1.01 o 
  -6   4   6       45.31       48.02      2.04 o 
  -5   4   6       94.42       92.33      2.45 o 
  -4   4   6      224.28      216.98      3.04 o 
  -3   4   6      246.66      270.26      3.33 o 
  -2   4   6      729.19      755.98     24.01 o 
  -1   4   6      268.66      270.30     11.87 o 
   0   4   6       79.85      109.14      2.78 o 
   1   4   6       53.88       50.98      1.98 o 
   2   4   6        2.83        6.48      1.05 o 
   3   4   6       90.58       83.95      2.86 o 
   4   4   6       22.53       17.14      1.67 o 
   5   4   6        2.41        0.41      1.55 o 
   6   4   6        0.28       -0.07      1.67 o 
 -10   5   6        0.37        1.23      1.27 o 
  -9   5   6        2.66        3.40      1.64 o 
  -8   5   6        0.06        0.45      0.91 o 
  -7   5   6        0.53        1.97      0.98 o 
  -6   5   6       72.65       70.22      1.94 o 
  -5   5   6     1020.31     1031.58     11.83 o 
  -4   5   6      132.79      132.49      2.09 o 
  -3   5   6       12.85       11.00      1.30 o 
  -2   5   6       78.33       85.49      1.68 o 
  -1   5   6      531.91      506.58      7.34 o 
   0   5   6      178.76      170.56      3.79 o 
   1   5   6      253.92      258.15      6.25 o 
   2   5   6      108.52       99.88      4.77 o 
   3   5   6       20.87       15.16      1.63 o 
   4   5   6       18.38       21.03      2.73 o 
   5   5   6        3.64        4.80      1.96 o 
   6   5   6        8.51        4.32      2.22 o 
 -10   6   6       49.58       53.61      3.09 o 
  -9   6   6        9.84        9.60      1.61 o 
  -8   6   6      101.32      101.27      3.48 o 
  -7   6   6      105.62       97.43      3.16 o 
  -6   6   6      133.22      153.09      2.61 o 
  -5   6   6        0.02        0.12      0.64 o 
  -4   6   6      318.49      318.11      5.31 o 
  -3   6   6       57.30       61.47      1.68 o 
  -2   6   6      408.78      391.51     13.53 o 
  -1   6   6       50.36       57.24      2.34 o 
   0   6   6       17.47       22.18      2.70 o 
   1   6   6        1.31       -0.64      0.81 o 
   2   6   6       35.75       31.32      2.80 o 
   3   6   6        4.61        3.72      1.71 o 
   4   6   6       48.64       51.81      4.03 o 
   5   6   6       15.58       16.59      3.14 o 
  -9   7   6        9.07        8.91      1.62 o 
  -8   7   6        7.71        6.97      1.41 o 
  -7   7   6       52.71       55.44      2.15 o 
  -6   7   6      355.79      353.42      4.99 o 
  -5   7   6      229.73      242.68      4.61 o 
  -4   7   6        1.08        1.23      1.09 o 
  -3   7   6       87.75       87.35      2.74 o 
  -2   7   6       39.87       43.30      3.04 o 
  -1   7   6       14.78       16.30      2.32 o 
   0   7   6        2.16        1.78      1.03 o 
   1   7   6        4.04        1.90      1.62 o 
   2   7   6       20.36       20.11      2.77 o 
   3   7   6       30.17       30.72      3.38 o 
   4   7   6        2.09        2.94      2.26 o 
  -9   8   6       18.57       22.73      2.14 o 
  -8   8   6       80.87       97.75      3.01 o 
  -7   8   6       31.30       34.30      2.38 o 
  -6   8   6       17.94       21.21      1.84 o 
  -5   8   6        6.02        5.02      0.92 o 
  -4   8   6       20.10       19.27      1.57 o 
  -3   8   6       42.84       55.09      3.47 o 
  -2   8   6       27.02       24.64      2.55 o 
  -1   8   6       46.84       46.71      3.23 o 
   0   8   6        6.32        3.79      1.74 o 
   1   8   6       28.29       27.65      3.08 o 
   2   8   6       28.66       25.24      3.25 o 
   3   8   6       41.25       48.41      4.29 o 
  -9   9   6        3.25        1.13      1.35 o 
  -8   9   6       11.16       11.11      1.77 o 
  -7   9   6        0.01       -0.18      1.03 o 
  -6   9   6        0.58       -0.17      1.00 o 
  -5   9   6        4.18        4.01      1.13 o 
  -4   9   6        7.95        3.74      1.61 o 
  -3   9   6        1.09        0.43      1.32 o 
  -2   9   6        2.33        1.26      1.55 o 
  -1   9   6        0.02        0.80      1.49 o 
   0   9   6       36.93       35.54      3.45 o 
   1   9   6       28.63       31.54      3.47 o 
   2   9   6        8.66        8.61      2.60 o 
  -8  10   6        1.07        0.21      1.90 o 
  -7  10   6        0.01        0.10      1.12 o 
  -6  10   6        3.40        3.79      1.52 o 
  -5  10   6        0.01       -0.09      1.37 o 
  -4  10   6        0.93        2.26      1.57 o 
  -3  10   6       14.54       19.07      2.68 o 
  -2  10   6       55.60       65.22      4.24 o 
  -1  10   6       10.77       10.32      2.51 o 
   0  10   6        1.21        1.83      2.02 o 
  -5  11   6        8.40        8.68      2.29 o 
  -4  11   6       19.51       23.32      3.13 o 
  -3  11   6        2.11        3.00      1.40 o 
  -2  11   6        0.76        0.03      1.86 o 
   2 -11   7        2.80        0.44      1.90 o 
   3 -11   7        7.79        7.37      1.76 o 
   4 -11   7       15.68       24.71      2.50 o 
   5 -11   7        2.14        4.33      1.29 o 
   6 -11   7        8.43        6.89      1.67 o 
   0 -10   7        3.05        2.67      2.08 o 
   1 -10   7        1.09        3.55      2.08 o 
   2 -10   7        0.44        3.29      1.39 o 
   3 -10   7       16.49       24.75      2.17 o 
   4 -10   7        0.03       -1.22      1.09 o 
   5 -10   7       35.00       33.14      1.94 o 
   6 -10   7       45.08       41.48      2.18 o 
   7 -10   7        0.05       -0.34      1.34 o 
  -2  -9   7        2.10        2.29      1.98 o 
  -1  -9   7        3.43        1.71      1.78 o 
   0  -9   7        5.12        7.24      2.17 o 
   1  -9   7        3.50        2.61      1.64 o 
   2  -9   7        3.66        1.47      1.13 o 
   3  -9   7        9.97        6.15      1.39 o 
   4  -9   7       17.44       17.92      3.08 o 
   5  -9   7        0.21       -1.41      0.94 o 
   6  -9   7        0.26        1.16      1.24 o 
   7  -9   7        5.66        9.95      1.71 o 
   8  -9   7        7.36        8.19      1.74 o 
  -3  -8   7        2.48        8.82      2.44 o 
  -2  -8   7        1.43        3.01      1.93 o 
  -1  -8   7       12.67       12.39      2.27 o 
   0  -8   7       70.35       72.35      2.87 o 
   1  -8   7       94.71       77.74      2.89 o 
   2  -8   7        6.19        2.18      1.10 o 
   3  -8   7       18.92       16.28      2.14 o 
   4  -8   7       18.53       19.55      3.14 o 
   5  -8   7       28.09       28.34      1.63 o 
   6  -8   7       11.94       14.93      1.56 o 
   7  -8   7        0.07        1.31      1.21 o 
   8  -8   7        1.04        2.05      1.40 o 
   9  -8   7        0.84        0.21      2.10 o 
  -4  -7   7       10.89        9.41      2.44 o 
  -3  -7   7        3.32        0.46      1.78 o 
  -2  -7   7       73.63       73.49      4.15 o 
  -1  -7   7       79.41       82.16      2.91 o 
   0  -7   7       48.01       49.36      2.26 o 
   1  -7   7      189.31      202.37      4.38 o 
   2  -7   7        0.68       -0.16      0.83 o 
   3  -7   7        0.68       -0.22      0.82 o 
   4  -7   7      102.09       97.44      3.07 o 
   5  -7   7        1.46        0.87      0.78 o 
   6  -7   7       40.45       33.10      1.70 o 
   7  -7   7       30.66       29.36      2.22 o 
   8  -7   7        4.98        5.23      1.49 o 
   9  -7   7        0.01        0.29      1.39 o 
  -5  -6   7        7.34        5.35      2.14 o 
  -4  -6   7        4.35        4.19      1.12 o 
  -3  -6   7       42.40       40.17      2.10 o 
  -2  -6   7       14.14       15.81      1.39 o 
  -1  -6   7      144.70      130.94      2.77 o 
   0  -6   7      611.32      612.63      6.79 o 
   1  -6   7       27.45       38.39      1.68 o 
   2  -6   7       12.58       13.83      0.95 o 
   3  -6   7       17.07       16.02      1.40 o 
   4  -6   7      133.45      125.55      3.23 o 
   5  -6   7      183.49      174.24      4.43 o 
   6  -6   7       17.32       17.92      2.38 o 
   7  -6   7       35.20       33.44      2.26 o 
   8  -6   7       12.61       12.10      3.00 o 
   9  -6   7        1.01       -0.75      1.27 o 
  -6  -5   7        0.04       -1.19      1.14 o 
  -5  -5   7        4.53        3.30      1.27 o 
  -4  -5   7       26.22       31.21      1.64 o 
  -3  -5   7      106.16      109.50      3.67 o 
  -2  -5   7      106.85      108.63      2.39 o 
  -1  -5   7       53.55       41.80      1.45 o 
   0  -5   7      111.57       95.80      2.31 o 
   1  -5   7       16.80       14.15      1.28 o 
   2  -5   7       22.31       23.70      0.84 o 
   3  -5   7      124.35      136.91      3.14 o 
   4  -5   7       61.09       65.65      2.28 o 
   5  -5   7       76.06       87.44      2.26 o 
   6  -5   7        0.40        0.69      0.96 o 
   7  -5   7        5.08        4.82      1.64 o 
   8  -5   7        2.61        2.70      1.25 o 
   9  -5   7        5.98        3.88      1.52 o 
  -7  -4   7        2.12        1.25      1.39 o 
  -6  -4   7       21.44       24.17      2.07 o 
  -5  -4   7       10.40       15.92      1.69 o 
  -4  -4   7        3.88        2.87      0.86 o 
  -3  -4   7        3.41        3.18      0.76 o 
  -2  -4   7      204.86      214.68      5.37 o 
  -1  -4   7      491.52      573.05      5.88 o 
   0  -4   7      664.41      693.34      6.82 o 
   1  -4   7       81.71       81.78      2.18 o 
   2  -4   7        0.42        0.81      0.40 o 
   3  -4   7       14.70       19.47      2.46 o 
   4  -4   7       77.06       69.11      2.24 o 
   5  -4   7       46.09       38.61      1.66 o 
   6  -4   7      160.22      140.77      2.90 o 
   7  -4   7       21.20       16.00      2.55 o 
   8  -4   7       13.60        9.11      1.57 o 
   9  -4   7       12.69       17.39      2.97 o 
  -7  -3   7       14.49       12.73      1.82 o 
  -6  -3   7        0.16       -0.96      1.12 o 
  -5  -3   7       19.81       23.71      1.76 o 
  -4  -3   7       18.58       26.68      1.31 o 
  -3  -3   7       13.53       15.09      0.95 o 
  -2  -3   7      120.35      139.26      4.75 o 
  -1  -3   7      218.06      227.71      2.90 o 
   0  -3   7      137.47      173.52      1.98 o 
   1  -3   7       29.08       17.62      0.83 o 
   2  -3   7      144.64      164.01      2.28 o 
   3  -3   7        0.27        1.26      0.64 o 
   4  -3   7      117.33      108.36      2.71 o 
   5  -3   7        0.16        0.75      0.57 o 
   6  -3   7       15.73       20.21      1.53 o 
   7  -3   7       14.33       18.38      1.66 o 
   8  -3   7       61.63       55.31      4.00 o 
   9  -3   7       33.96       40.02      3.88 o 
  -8  -2   7        0.02        1.24      2.19 o 
  -7  -2   7        7.82        9.43      1.49 o 
  -6  -2   7       44.47       40.01      4.79 o 
  -5  -2   7       15.15       15.64      1.46 o 
  -4  -2   7       39.23       38.92      1.58 o 
  -3  -2   7        1.07        2.08      0.53 o 
  -2  -2   7       74.01       75.60      1.57 o 
  -1  -2   7      345.47      326.19      3.54 o 
   0  -2   7        5.03        1.61      0.42 o 
   1  -2   7      962.76      828.25      7.28 o 
   2  -2   7       17.79       25.39      0.86 o 
   3  -2   7      167.02      170.02      2.95 o 
   4  -2   7      148.73      142.23      2.08 o 
   5  -2   7      119.97      114.14      2.02 o 
   6  -2   7      139.96      137.41      2.41 o 
   7  -2   7       24.84       25.21      1.71 o 
   8  -2   7       15.25       11.17      2.38 o 
   9  -2   7       15.93       14.18      2.92 o 
  -8  -1   7       20.64       21.72      2.03 o 
  -7  -1   7       10.08       11.54      1.53 o 
  -6  -1   7       80.18       71.56      2.73 o 
  -5  -1   7       12.80       10.42      1.21 o 
  -4  -1   7       66.92       73.26      2.00 o 
  -3  -1   7      519.49      600.88      5.90 o 
  -2  -1   7      230.46      280.39      3.22 o 
  -1  -1   7       44.97       48.99      1.27 o 
   0  -1   7       58.06       31.42      0.76 o 
   1  -1   7      994.42     1177.30     16.81 o 
   2  -1   7      532.24      458.86      3.43 o 
   3  -1   7      316.19      310.02      3.67 o 
   4  -1   7      338.45      314.44      2.98 o 
   5  -1   7      151.16      138.99      2.27 o 
   6  -1   7        0.43        1.47      0.78 o 
   7  -1   7       23.25       25.58      1.80 o 
   8  -1   7       42.50       44.60      2.59 o 
  -9   0   7        0.33        0.62      1.85 o 
  -8   0   7        3.91        4.12      2.16 o 
  -7   0   7       18.72       16.80      2.63 o 
  -6   0   7      132.45      131.20      4.51 o 
  -5   0   7      198.84      188.08      3.87 o 
  -4   0   7       31.20       23.36      1.71 o 
  -3   0   7      702.07      701.10      6.48 o 
  -2   0   7       31.04       35.69      1.01 o 
  -1   0   7      146.29      127.26      2.30 o 
   0   0   7      958.90      862.57      6.36 o 
   1   0   7     2091.10     1977.58     13.80 o 
   2   0   7        6.47        8.03      0.59 o 
   3   0   7        0.34        3.39      0.40 o 
   4   0   7      325.46      344.06      3.62 o 
   5   0   7      118.29      150.53      3.52 o 
   6   0   7      123.65      130.01      3.50 o 
   7   0   7        3.45        3.79      1.15 o 
   8   0   7        0.00       -0.99      1.50 o 
  -9   1   7        8.94        5.09      1.95 o 
  -8   1   7        0.60       -0.50      0.96 o 
  -7   1   7       51.89       44.78      2.14 o 
  -6   1   7       14.31       13.96      2.03 o 
  -5   1   7       20.83       17.35      1.29 o 
  -4   1   7       43.86       38.49      1.59 o 
  -3   1   7      470.87      556.41      5.30 o 
  -2   1   7     1199.57     1163.13      9.81 o 
  -1   1   7      662.26      634.64      6.15 o 
   0   1   7      230.20      253.27      2.97 o 
   1   1   7      234.49      214.44      2.51 o 
   2   1   7      670.18      683.48      8.19 o 
   3   1   7      426.08      396.67      4.68 o 
   4   1   7      591.36      560.47      6.27 o 
   5   1   7       24.26       26.06      1.69 o 
   6   1   7       29.48       35.95      2.94 o 
   7   1   7       15.36       18.21      2.70 o 
   8   1   7        3.50        1.49      1.71 o 
  -9   2   7        2.44        3.16      1.78 o 
  -8   2   7        2.43        2.89      1.44 o 
  -7   2   7        0.10        0.07      0.88 o 
  -6   2   7      332.37      285.39      9.68 o 
  -5   2   7      157.24      173.42      3.50 o 
  -4   2   7        1.94        2.30      0.64 o 
  -3   2   7      131.96      146.95      2.95 o 
  -2   2   7       87.27       72.03      1.41 o 
  -1   2   7     1529.37     1461.77     14.92 o 
   0   2   7     2830.95     3063.77     29.82 o 
   1   2   7        7.93       16.03      0.85 o 
   2   2   7       11.34       23.14      1.12 o 
   3   2   7      247.62      229.53      3.49 o 
   4   2   7        5.75        8.98      0.94 o 
   5   2   7       56.56       65.49      2.63 o 
   6   2   7        1.33        2.61      1.66 o 
   7   2   7        0.19        0.92      1.74 o 
  -9   3   7        9.52        8.47      2.03 o 
  -8   3   7       23.17       19.31      2.44 o 
  -7   3   7       24.23       21.16      2.13 o 
  -6   3   7        4.06        7.08      1.65 o 
  -5   3   7      111.99      111.67      2.80 o 
  -4   3   7       18.83       19.27      1.21 o 
  -3   3   7      324.97      332.34      8.06 o 
  -2   3   7      286.88      284.28      3.31 o 
  -1   3   7       34.18       40.03      1.44 o 
   0   3   7      232.69      188.00      3.37 o 
   1   3   7      366.71      385.69      4.64 o 
   2   3   7      201.80      199.18      4.01 o 
   3   3   7      374.13      329.85     16.12 o 
   4   3   7        9.21        7.78      1.25 o 
   5   3   7        6.27        7.70      1.39 o 
   6   3   7        0.09       -1.44      1.35 o 
   7   3   7        9.21       10.42      2.68 o 
 -10   4   7        0.11       -1.03      1.40 o 
  -9   4   7        0.94        0.41      1.40 o 
  -8   4   7       16.34       12.35      2.14 o 
  -7   4   7       20.24       19.06      1.53 o 
  -6   4   7      386.60      400.75      6.21 o 
  -5   4   7      252.06      244.79      9.18 o 
  -4   4   7       11.39       17.47      0.93 o 
  -3   4   7        2.19        0.24      0.36 o 
  -2   4   7      364.20      310.86      6.36 o 
  -1   4   7      231.43      221.03      5.64 o 
   0   4   7      124.62      118.12      5.11 o 
   1   4   7       15.35       13.16      4.04 o 
   2   4   7       13.87       10.08      1.99 o 
   3   4   7        0.34        1.27      1.72 o 
   4   4   7        3.23        2.30      1.05 o 
   5   4   7        0.88        0.46      1.50 o 
   6   4   7       10.80       16.49      2.96 o 
 -10   5   7       15.75       12.53      3.45 o 
  -9   5   7       24.99       27.94      3.09 o 
  -8   5   7       92.83       90.84      3.33 o 
  -7   5   7      184.22      177.82      4.34 o 
  -6   5   7       33.26       31.14      1.43 o 
  -5   5   7       57.89       59.63      2.17 o 
  -4   5   7        0.76        1.46      0.54 o 
  -3   5   7       89.13       78.66      2.05 o 
  -2   5   7      457.68      486.31      9.94 o 
  -1   5   7       21.61       31.11      2.43 o 
   0   5   7        2.48        3.67      0.99 o 
   1   5   7       83.53       80.15      2.70 o 
   2   5   7       31.19       23.40      1.78 o 
   3   5   7        0.88        0.10      0.95 o 
   4   5   7       17.52       14.05      2.56 o 
   5   5   7        3.50        4.20      2.00 o 
  -9   6   7       19.55       17.37      3.57 o 
  -8   6   7        2.45        5.86      2.66 o 
  -7   6   7       48.04       57.14      6.13 o 
  -6   6   7      382.78      377.43      6.12 o 
  -5   6   7        6.39        6.12      1.15 o 
  -4   6   7       19.76       15.34      1.21 o 
  -3   6   7        2.83        3.76      0.91 o 
  -2   6   7       21.93       17.84      2.03 o 
  -1   6   7       78.49       79.88      2.86 o 
   0   6   7        2.65        1.10      1.62 o 
   1   6   7        0.10        2.07      0.95 o 
   2   6   7        7.42        9.14      2.02 o 
   3   6   7        3.33        0.60      1.54 o 
   4   6   7       12.55       12.80      2.72 o 
   5   6   7       10.94       10.12      2.67 o 
  -9   7   7       44.42       47.82      2.79 o 
  -8   7   7      168.61      156.38      5.59 o 
  -7   7   7       19.20       24.49      3.07 o 
  -6   7   7        0.28        0.70      1.03 o 
  -5   7   7        6.99        7.76      0.99 o 
  -4   7   7        9.98        8.61      1.22 o 
  -3   7   7      178.55      185.23      6.01 o 
  -2   7   7       22.62       23.31      2.38 o 
  -1   7   7      247.98      230.53      5.05 o 
   0   7   7       93.97       77.81      4.10 o 
   1   7   7        2.34        3.62      1.61 o 
   2   7   7       46.35       45.83      3.74 o 
   3   7   7       33.78       35.64      3.67 o 
   4   7   7       10.91       14.22      3.09 o 
  -9   8   7        0.00        1.50      1.71 o 
  -8   8   7        0.02        0.73      1.50 o 
  -7   8   7       11.29        9.88      1.60 o 
  -6   8   7        0.20        0.93      1.20 o 
  -5   8   7       22.88       20.48      1.56 o 
  -4   8   7        5.67        5.45      1.66 o 
  -3   8   7       11.15        9.07      1.88 o 
  -2   8   7        0.02        5.26      1.71 o 
  -1   8   7        2.16        1.09      1.49 o 
   0   8   7       52.53       58.28      3.91 o 
   1   8   7       23.31       24.07      3.01 o 
   2   8   7        6.38        5.21      2.24 o 
   3   8   7        7.60       11.11      2.82 o 
  -8   9   7        2.89        4.15      1.91 o 
  -7   9   7        0.63       -0.39      1.05 o 
  -6   9   7        1.98        2.52      2.36 o 
  -5   9   7        1.35        0.72      1.33 o 
  -4   9   7        7.60        8.99      1.98 o 
  -3   9   7       11.24       11.24      2.17 o 
  -2   9   7       81.02       85.21      4.53 o 
  -1   9   7        3.00        3.42      1.66 o 
   0   9   7        9.46       12.64      2.61 o 
   1   9   7       24.16       22.38      3.16 o 
  -8  10   7        2.02        0.06      1.24 o 
  -7  10   7        3.28        3.06      1.35 o 
  -6  10   7        7.56        7.01      2.07 o 
  -5  10   7       31.61       28.47      3.08 o 
  -4  10   7       12.51        9.67      2.22 o 
  -3  10   7        4.67        2.48      1.83 o 
  -2  10   7        0.06        0.46      1.62 o 
  -1  10   7        6.36        6.10      2.20 o 
   0  10   7        1.24        3.71      2.10 o 
  -6  11   7       11.05       12.30      2.60 o 
  -5  11   7        0.59        1.21      1.79 o 
  -4  11   7       13.44       17.99      2.96 o 
  -3  11   7       16.66       17.31      2.06 o 
   2 -11   8        3.16        8.66      2.58 o 
   3 -11   8        1.44        2.87      1.50 o 
   4 -11   8        3.18        0.84      1.18 o 
   5 -11   8        7.88       10.31      1.85 o 
   0 -10   8        0.00        2.08      1.85 o 
   1 -10   8        2.65        2.60      1.85 o 
   2 -10   8       18.71       18.67      2.09 o 
   3 -10   8       23.27       18.77      2.03 o 
   4 -10   8        0.03        1.68      1.73 o 
   5 -10   8        6.37        7.28      1.32 o 
   6 -10   8        2.01        0.98      1.10 o 
   7 -10   8        0.82        1.67      1.41 o 
  -2  -9   8        0.02       -0.29      1.91 o 
  -1  -9   8        0.65        4.39      2.03 o 
   0  -9   8        0.42        2.03      1.81 o 
   1  -9   8        0.49       -0.15      1.44 o 
   2  -9   8        0.49        1.83      1.57 o 
   3  -9   8       11.74       19.92      1.87 o 
   4  -9   8       39.02       42.43      2.49 o 
   5  -9   8       14.04       16.31      2.05 o 
   6  -9   8        0.27        1.71      0.97 o 
   7  -9   8        1.85        1.06      1.28 o 
   8  -9   8        0.21       -0.21      1.96 o 
  -3  -8   8        7.75        6.97      2.31 o 
  -2  -8   8        9.82       10.34      2.38 o 
  -1  -8   8       13.66       18.57      2.67 o 
   0  -8   8       30.60       25.41      3.11 o 
   1  -8   8       30.77       33.15      2.13 o 
   2  -8   8       53.65       55.98      2.52 o 
   3  -8   8       82.63       90.43      3.37 o 
   4  -8   8       23.15       23.36      2.45 o 
   5  -8   8        1.29        1.39      0.85 o 
   6  -8   8       24.42       20.10      1.56 o 
   7  -8   8       12.46       10.65      1.70 o 
   8  -8   8        7.46        8.91      1.77 o 
  -4  -7   8        8.82       13.50      2.60 o 
  -3  -7   8        9.68        7.48      2.19 o 
  -2  -7   8       32.35       34.72      2.64 o 
  -1  -7   8       37.10       40.43      1.88 o 
   0  -7   8       57.20       58.70      2.00 o 
   1  -7   8       61.44       61.60      2.53 o 
   2  -7   8       64.54       71.15      2.66 o 
   3  -7   8       49.43       51.23      2.61 o 
   4  -7   8      171.51      174.66      4.15 o 
   5  -7   8       43.54       38.25      1.82 o 
   6  -7   8        3.63        2.39      0.95 o 
   7  -7   8        1.12        1.26      1.81 o 
   8  -7   8        0.00        3.52      1.34 o 
   9  -7   8        0.79       -0.18      1.32 o 
  -5  -6   8        0.28       -0.03      1.21 o 
  -4  -6   8       53.14       59.29      2.30 o 
  -3  -6   8      116.61      122.29      4.92 o 
  -2  -6   8        0.55       -0.04      0.92 o 
  -1  -6   8       70.79       78.14      2.24 o 
   0  -6   8      237.15      241.18      6.78 o 
   1  -6   8        1.45        0.95      0.66 o 
   2  -6   8      268.30      255.62      4.69 o 
   3  -6   8      291.27      294.45      5.25 o 
   4  -6   8        1.31        1.49      0.99 o 
   5  -6   8       63.86       50.15      1.94 o 
   6  -6   8       17.31       12.60      1.23 o 
   7  -6   8       28.96       25.63      3.34 o 
   8  -6   8        0.01       -0.37      1.17 o 
   9  -6   8        0.35       -0.40      1.36 o 
  -6  -5   8       13.02       12.24      1.90 o 
  -5  -5   8       14.22       12.97      1.70 o 
  -4  -5   8        0.07        0.14      0.79 o 
  -3  -5   8       53.21       56.01      1.93 o 
  -2  -5   8       99.38      109.47      2.41 o 
  -1  -5   8      139.47      139.72      3.32 o 
   0  -5   8      282.28      243.89      3.57 o 
   1  -5   8        0.32        1.99      0.78 o 
   2  -5   8        2.57        7.00      0.57 o 
   3  -5   8      142.16      132.88      3.14 o 
   4  -5   8       14.44       16.10      1.38 o 
   5  -5   8      190.10      161.79      4.00 o 
   6  -5   8      114.37       89.68      2.44 o 
   7  -5   8        0.71        0.32      0.86 o 
   8  -5   8       35.85       39.54      2.59 o 
   9  -5   8       13.81       14.79      2.03 o 
  -7  -4   8        1.25        1.98      1.43 o 
  -6  -4   8        3.50        3.63      1.32 o 
  -5  -4   8       30.27       32.39      2.10 o 
  -4  -4   8       95.40       91.59      2.84 o 
  -3  -4   8       18.96       16.51      1.16 o 
  -2  -4   8        0.43        1.05      0.56 o 
  -1  -4   8       67.38       50.40      1.41 o 
   0  -4   8       14.33       21.82      1.05 o 
   1  -4   8       15.09       12.90      1.07 o 
   2  -4   8        0.75       -0.74      0.49 o 
   3  -4   8        0.02        0.69      0.66 o 
   4  -4   8      176.56      176.21      3.67 o 
   5  -4   8        5.33        5.92      0.86 o 
   6  -4   8      170.18      170.03      3.29 o 
   7  -4   8       36.82       37.74      2.82 o 
   8  -4   8       77.78       76.84      3.26 o 
   9  -4   8       23.91       25.75      3.42 o 
  -7  -3   8        8.87       14.14      2.20 o 
  -6  -3   8        1.18        2.01      1.08 o 
  -5  -3   8       19.52       21.11      1.72 o 
  -4  -3   8        2.48        1.36      0.69 o 
  -3  -3   8       43.30       50.42      2.36 o 
  -2  -3   8      259.30      279.12      5.41 o 
  -1  -3   8      282.68      323.27      3.72 o 
   0  -3   8      192.32      194.31      2.18 o 
   1  -3   8      233.26      244.62      3.08 o 
   2  -3   8      581.04      569.83      7.32 o 
   3  -3   8      494.25      486.96      6.55 o 
   4  -3   8       83.88       77.13      2.34 o 
   5  -3   8      300.44      306.79      4.30 o 
   6  -3   8      115.44      109.00      4.35 o 
   7  -3   8        0.39        0.13      0.80 o 
   8  -3   8        0.12        2.26      1.76 o 
   9  -3   8       11.30       13.33      2.84 o 
  -8  -2   8       18.63       22.07      2.21 o 
  -7  -2   8        1.04        1.24      1.18 o 
  -6  -2   8       25.27       29.87      2.03 o 
  -5  -2   8        1.29        1.12      0.88 o 
  -4  -2   8       34.41       47.01      1.53 o 
  -3  -2   8        0.20        0.93      0.49 o 
  -2  -2   8        5.43        6.57      0.61 o 
  -1  -2   8      419.93      414.77      6.39 o 
   0  -2   8       85.65       91.57      1.57 o 
   1  -2   8     1564.04     1458.37     12.05 o 
   2  -2   8        0.62        1.49      0.59 o 
   3  -2   8       56.73       45.55      1.58 o 
   4  -2   8      224.49      210.02      3.07 o 
   5  -2   8       54.99       45.76      1.39 o 
   6  -2   8      137.82      158.84      3.13 o 
   7  -2   8       93.69      101.34      3.29 o 
   8  -2   8       45.35       47.91      3.88 o 
   9  -2   8        9.43       12.87      2.75 o 
  -8  -1   8        0.80        2.26      1.28 o 
  -7  -1   8        9.27       11.47      1.58 o 
  -6  -1   8       88.06       87.27      3.00 o 
  -5  -1   8       50.76       43.70      2.13 o 
  -4  -1   8       13.15        8.15      1.00 o 
  -3  -1   8       67.48       90.39      2.14 o 
  -2  -1   8       17.86       17.17      0.81 o 
  -1  -1   8       67.33       48.28      1.15 o 
   0  -1   8      509.18      398.00      3.59 o 
   1  -1   8       11.48       12.76      1.06 o 
   2  -1   8       26.66       30.76      0.85 o 
   3  -1   8       19.09       20.29      0.98 o 
   4  -1   8      520.15      515.15      5.31 o 
   5  -1   8      493.69      481.35      5.71 o 
   6  -1   8      142.80      143.05      2.99 o 
   7  -1   8        2.50        2.15      1.06 o 
   8  -1   8        0.10       -0.27      1.07 o 
  -9   0   8        0.91       -0.68      1.59 o 
  -8   0   8        7.87        9.25      1.58 o 
  -7   0   8       33.72       32.82      4.60 o 
  -6   0   8       12.83        7.79      1.58 o 
  -5   0   8       45.06       33.37      1.78 o 
  -4   0   8       25.77       18.52      1.24 o 
  -3   0   8       12.11        9.84      0.88 o 
  -2   0   8      269.24      274.25      3.19 o 
  -1   0   8      127.84      116.76      1.83 o 
   0   0   8     1292.76     1361.39      9.71 o 
   1   0   8      531.60      505.48      4.87 o 
   2   0   8      646.47      614.74      5.93 o 
   3   0   8      422.81      385.75      4.62 o 
   4   0   8     1077.51     1089.57      8.82 o 
   5   0   8       46.53       45.91      2.13 o 
   6   0   8       43.94       40.22      2.15 o 
   7   0   8       27.02       33.00      2.12 o 
   8   0   8        0.03       -0.91      1.57 o 
  -9   1   8        1.80        1.28      1.79 o 
  -8   1   8       13.64       11.98      2.03 o 
  -7   1   8        3.96        7.82      1.29 o 
  -6   1   8      130.08      124.89      3.33 o 
  -5   1   8      257.87      235.04      4.35 o 
  -4   1   8      336.57      337.46      5.13 o 
  -3   1   8        0.83        0.92      0.40 o 
  -2   1   8      421.26      406.70      4.24 o 
  -1   1   8      808.65      786.04      7.32 o 
   0   1   8     2147.94     2208.81     17.79 o 
   1   1   8      118.52      114.93      1.71 o 
   2   1   8       35.59       47.71      1.27 o 
   3   1   8      210.52      191.54      3.05 o 
   4   1   8       51.10       48.18      1.64 o 
   5   1   8       86.76       71.90      2.67 o 
   6   1   8        2.90        3.26      1.58 o 
   7   1   8       12.33       13.81      2.51 o 
   8   1   8        0.20        1.50      1.90 o 
  -9   2   8       16.84       14.95      2.68 o 
  -8   2   8        7.72        7.36      1.36 o 
  -7   2   8        0.07       -0.42      0.88 o 
  -6   2   8       24.54       25.36      3.69 o 
  -5   2   8      171.41      161.02      5.34 o 
  -4   2   8      504.25      433.05      6.15 o 
  -3   2   8      986.14      967.54     16.51 o 
  -2   2   8      493.53      492.48      4.97 o 
  -1   2   8       81.57       87.49      1.90 o 
   0   2   8      340.92      284.90      6.74 o 
   1   2   8      312.65      296.09      4.59 o 
   2   2   8      255.57      224.04      3.33 o 
   3   2   8      295.15      264.21      3.89 o 
   4   2   8        2.89        0.36      0.74 o 
   5   2   8       74.89       76.70      4.19 o 
   6   2   8        6.62        7.95      2.10 o 
   7   2   8       15.57       18.40      3.01 o 
  -9   3   8        3.92        6.05      1.96 o 
  -8   3   8       19.34       21.89      2.70 o 
  -7   3   8       76.26       58.65      2.41 o 
  -6   3   8      336.38      313.92     11.63 o 
  -5   3   8      517.63      520.05      7.27 o 
  -4   3   8      327.72      364.25      5.49 o 
  -3   3   8       13.57       18.35      1.80 o 
  -2   3   8      135.56      101.49      1.86 o 
  -1   3   8      382.67      374.99      5.22 o 
   0   3   8       25.70       23.56      1.30 o 
   1   3   8        2.18        6.71      0.74 o 
   2   3   8       23.75       25.53      1.23 o 
   3   3   8       33.96       26.54      1.74 o 
   4   3   8        2.11        1.24      0.96 o 
   5   3   8        0.50        0.72      1.40 o 
   6   3   8       12.85       13.48      2.51 o 
   7   3   8        4.37        4.63      2.31 o 
  -9   4   8       29.00       26.72      3.13 o 
  -8   4   8       82.83       78.87      4.41 o 
  -7   4   8       68.37       77.63      2.73 o 
  -6   4   8       18.96        9.56      1.23 o 
  -5   4   8        2.85        3.89      0.91 o 
  -4   4   8        2.47        1.89      0.54 o 
  -3   4   8       67.23       63.92      2.24 o 
  -2   4   8      182.75      166.61      4.82 o 
  -1   4   8       25.55       22.47      1.98 o 
   0   4   8       32.85       28.09      2.27 o 
   1   4   8        3.44        2.80      0.85 o 
   2   4   8        3.33        4.60      1.00 o 
   3   4   8        2.69        0.78      0.85 o 
   4   4   8       15.81       20.69      1.87 o 
   5   4   8        0.42        2.26      1.85 o 
   6   4   8        8.28       10.44      2.63 o 
  -9   5   8        1.14        3.40      1.79 o 
  -8   5   8       14.52       16.98      2.49 o 
  -7   5   8      168.62      181.97      4.86 o 
  -6   5   8      240.86      238.94      9.83 o 
  -5   5   8       55.30       65.24      1.82 o 
  -4   5   8      190.47      197.94      3.94 o 
  -3   5   8        7.02        6.29      0.91 o 
  -2   5   8       62.78       69.68      3.28 o 
  -1   5   8       20.70       20.64      2.00 o 
   0   5   8       16.64       19.47      2.56 o 
   1   5   8       26.42       30.50      1.92 o 
   2   5   8        0.66        1.50      0.93 o 
   3   5   8        4.46        3.93      1.69 o 
   4   5   8        1.96        4.51      1.79 o 
   5   5   8       34.04       41.93      3.98 o 
  -9   6   8       29.61       31.31      2.36 o 
  -8   6   8       69.16       78.97      3.12 o 
  -7   6   8       10.15        9.24      1.96 o 
  -6   6   8        5.66        5.29      1.23 o 
  -5   6   8       48.17       46.48      2.01 o 
  -4   6   8        0.26       -1.01      0.67 o 
  -3   6   8      251.51      249.84      6.89 o 
  -2   6   8        5.85        4.53      1.47 o 
  -1   6   8      242.53      226.57      4.70 o 
   0   6   8       41.96       31.30      2.67 o 
   1   6   8       23.22       27.25      1.93 o 
   2   6   8       83.50       94.39      4.73 o 
   3   6   8       22.88       23.72      3.01 o 
   4   6   8       32.67       32.40      3.62 o 
  -9   7   8       15.47       15.91      2.77 o 
  -8   7   8        4.63        4.02      1.78 o 
  -7   7   8       15.23       14.10      2.27 o 
  -6   7   8       30.39       27.86      1.83 o 
  -5   7   8        5.33        1.40      0.92 o 
  -4   7   8        1.06       -1.37      0.96 o 
  -3   7   8       54.79       42.61      3.11 o 
  -2   7   8       27.75       38.77      3.06 o 
  -1   7   8       51.58       63.53      3.67 o 
   0   7   8       94.13       93.46      4.44 o 
   1   7   8       24.80       26.86      2.96 o 
   2   7   8        9.07        5.55      2.08 o 
   3   7   8        0.51        3.38      2.07 o 
   4   7   8        7.75       16.86      3.25 o 
  -9   8   8       16.16       21.29      3.09 o 
  -8   8   8        9.48       11.93      2.46 o 
  -7   8   8        1.31        2.56      1.57 o 
  -6   8   8       14.54       13.95      1.56 o 
  -5   8   8        6.46        5.80      2.00 o 
  -4   8   8       41.63       41.50      3.13 o 
  -3   8   8       37.68       38.26      3.18 o 
  -2   8   8      370.74      343.64      9.23 o 
  -1   8   8       13.42        7.96      1.96 o 
   0   8   8       13.51       16.20      2.63 o 
   1   8   8       32.57       35.97      3.50 o 
   2   8   8        5.23        3.78      2.10 o 
  -8   9   8        1.04        0.07      1.49 o 
  -7   9   8        0.02        0.38      1.49 o 
  -6   9   8       37.14       32.41      2.11 o 
  -5   9   8       31.52       30.03      2.08 o 
  -4   9   8       19.69       19.03      2.63 o 
  -3   9   8       10.79        9.48      2.17 o 
  -2   9   8        9.48       18.16      2.68 o 
  -1   9   8       50.25       48.63      3.81 o 
   0   9   8       15.67       16.59      2.77 o 
   1   9   8       12.74        8.80      2.49 o 
  -7  10   8        1.21        1.66      1.73 o 
  -6  10   8        1.89        8.22      2.15 o 
  -5  10   8       21.41       24.28      2.99 o 
  -4  10   8        5.42        8.51      2.22 o 
  -3  10   8       20.55       17.12      2.82 o 
  -2  10   8       14.26       15.28      2.80 o 
  -1  10   8        2.50        0.67      1.83 o 
  -5  11   8        1.91        1.26      1.69 o 
  -4  11   8        1.62       -0.05      1.91 o 
  -3  11   8        6.48        7.54      2.36 o 
   4 -11   9        1.42        0.53      1.93 o 
   0 -10   9        6.65        6.92      2.36 o 
   1 -10   9        0.91        0.43      1.74 o 
   2 -10   9        2.72        1.01      1.35 o 
   3 -10   9        4.95        3.68      1.45 o 
   4 -10   9        9.35       11.03      1.75 o 
   5 -10   9        6.44        9.72      1.38 o 
   6 -10   9        0.50        1.86      1.49 o 
  -2  -9   9        2.05        4.25      2.19 o 
  -1  -9   9        1.83        2.56      2.00 o 
   0  -9   9        5.36        3.16      1.96 o 
   1  -9   9       34.37       26.62      2.97 o 
   2  -9   9       10.38       11.07      1.64 o 
   3  -9   9        0.08       -1.06      0.99 o 
   4  -9   9        0.21        0.49      1.09 o 
   5  -9   9        0.46       -0.18      0.89 o 
   6  -9   9        3.76        3.20      1.08 o 
   7  -9   9        3.68        2.35      2.24 o 
  -3  -8   9        0.00       -2.54      1.69 o 
  -2  -8   9        0.90        1.61      1.69 o 
  -1  -8   9        0.46       -0.80      1.55 o 
   0  -8   9        0.14        0.29      1.62 o 
   1  -8   9       24.34       24.30      3.18 o 
   2  -8   9        6.61        7.04      1.40 o 
   3  -8   9       21.03       19.93      1.79 o 
   4  -8   9       45.60       42.63      2.61 o 
   5  -8   9       15.65       17.21      2.24 o 
   6  -8   9        3.14        2.35      1.25 o 
   7  -8   9        0.17       -0.75      0.92 o 
   8  -8   9        4.45        2.55      1.43 o 
  -4  -7   9       11.01       17.02      2.80 o 
  -3  -7   9        1.36        0.75      1.20 o 
  -2  -7   9        5.22        4.17      1.31 o 
  -1  -7   9        3.92        5.53      1.03 o 
   0  -7   9       85.82       80.26      2.31 o 
   1  -7   9       48.17       41.01      1.74 o 
   2  -7   9       79.38       65.37      2.61 o 
   3  -7   9        0.00        0.23      1.39 o 
   4  -7   9        0.00        1.64      0.96 o 
   5  -7   9        6.20        5.20      1.27 o 
   6  -7   9        1.17        0.25      0.83 o 
   7  -7   9        6.19        2.80      1.13 o 
   8  -7   9        3.37        2.87      1.44 o 
  -5  -6   9        6.44       11.16      2.67 o 
  -4  -6   9       23.53       27.63      2.15 o 
  -3  -6   9        2.62        4.15      1.33 o 
  -2  -6   9       10.69       13.03      1.54 o 
  -1  -6   9       97.15      114.00      5.16 o 
   0  -6   9      272.38      280.20      5.09 o 
   1  -6   9       20.22       14.62      1.07 o 
   2  -6   9      287.11      257.90      5.01 o 
   3  -6   9      216.81      218.05      6.25 o 
   4  -6   9       29.36       25.21      1.74 o 
   5  -6   9       29.54       26.93      1.85 o 
   6  -6   9        8.99        6.05      1.05 o 
   7  -6   9       14.61       15.02      1.40 o 
   8  -6   9        4.82        6.02      1.59 o 
   9  -6   9        5.04        4.57      2.37 o 
  -6  -5   9        1.51        0.57      1.30 o 
  -5  -5   9       27.79       35.93      2.38 o 
  -4  -5   9        8.87        9.76      1.17 o 
  -3  -5   9       11.24       10.35      2.02 o 
  -2  -5   9        8.19        8.14      1.27 o 
  -1  -5   9      162.59      162.07      3.64 o 
   0  -5   9      116.43      126.04      4.05 o 
   1  -5   9      191.63      217.52      4.15 o 
   2  -5   9        4.37        5.22      0.72 o 
   3  -5   9        9.69        7.88      1.67 o 
   4  -5   9        0.97        1.30      1.66 o 
   5  -5   9       46.07       46.21      2.23 o 
   6  -5   9       26.87       32.17      1.65 o 
   7  -5   9        4.25        6.07      1.10 o 
   8  -5   9       21.62       22.57      5.22 o 
   9  -5   9       13.31       11.99      2.92 o 
  -6  -4   9        4.29        2.54      1.30 o 
  -5  -4   9        0.37       -0.07      1.13 o 
  -4  -4   9       28.47       34.26      1.61 o 
  -3  -4   9       10.38       17.49      1.15 o 
  -2  -4   9       60.74       72.71      1.85 o 
  -1  -4   9       13.37       10.07      1.90 o 
   0  -4   9      121.82      126.37      2.35 o 
   1  -4   9      173.17      161.35      7.18 o 
   2  -4   9        0.37        0.85      0.47 o 
   3  -4   9      144.05      139.82      3.19 o 
   4  -4   9      198.07      186.11      3.89 o 
   5  -4   9       70.99       60.16      1.97 o 
   6  -4   9       11.29        8.96      1.11 o 
   7  -4   9        0.46        0.30      0.85 o 
   8  -4   9       12.28       15.60      2.70 o 
   9  -4   9       27.17       37.20      3.90 o 
  -7  -3   9        2.01        2.52      2.25 o 
  -6  -3   9       18.95       16.69      1.80 o 
  -5  -3   9       40.37       43.93      2.27 o 
  -4  -3   9        1.83        2.92      0.95 o 
  -3  -3   9        0.01        0.08      0.54 o 
  -2  -3   9        5.66        6.09      0.68 o 
  -1  -3   9        3.89        5.33      0.73 o 
   0  -3   9       43.99       35.32      1.24 o 
   1  -3   9       71.94       53.70      1.78 o 
   2  -3   9        3.77        6.19      0.62 o 
   3  -3   9       62.23       60.59      2.02 o 
   4  -3   9        0.20        1.88      1.04 o 
   5  -3   9      150.59      146.25      2.90 o 
   6  -3   9      150.83      147.79      5.02 o 
   7  -3   9       61.20       73.14      2.93 o 
   8  -3   9       31.58       33.03      3.37 o 
   9  -3   9       15.20       17.07      3.08 o 
  -8  -2   9        6.28        7.14      1.69 o 
  -7  -2   9        0.01        0.74      1.07 o 
  -6  -2   9       61.42       64.64      2.74 o 
  -5  -2   9        2.58        2.67      0.99 o 
  -4  -2   9       40.41       35.10      1.78 o 
  -3  -2   9       32.77       31.16      1.23 o 
  -2  -2   9        2.94        3.81      0.55 o 
  -1  -2   9       27.47       14.01      0.76 o 
   0  -2   9      381.26      422.01      3.78 o 
   1  -2   9       22.09       13.05      1.20 o 
   2  -2   9        0.27        1.38      0.34 o 
   3  -2   9       61.79       64.98      2.06 o 
   4  -2   9     1402.70     1412.29     22.98 o 
   5  -2   9      215.18      222.63      4.18 o 
   6  -2   9       18.91       24.32      1.78 o 
   7  -2   9        6.02        9.45      1.96 o 
   8  -2   9        0.05        1.33      1.67 o 
  -8  -1   9       11.07       11.91      2.84 o 
  -7  -1   9        8.03       10.59      1.53 o 
  -6  -1   9        0.90        0.76      0.94 o 
  -5  -1   9        3.11        3.63      1.38 o 
  -4  -1   9      240.34      233.29      4.35 o 
  -3  -1   9       78.03       79.32      2.30 o 
  -2  -1   9       99.61      106.14      1.95 o 
  -1  -1   9       32.97       48.30      1.24 o 
   0  -1   9      173.74      190.17      2.13 o 
   1  -1   9        1.48        5.67      0.52 o 
   2  -1   9      230.56      205.78      3.49 o 
   3  -1   9      566.36      543.41      4.75 o 
   4  -1   9      104.36      104.89      2.56 o 
   5  -1   9      123.38      120.48      2.56 o 
   6  -1   9       43.85       48.34      1.85 o 
   7  -1   9       29.29       33.22      2.12 o 
  -8   0   9        1.00        0.10      1.95 o 
  -7   0   9        3.11       -0.61      1.75 o 
  -6   0   9        1.49        2.00      1.03 o 
  -5   0   9      117.76      118.27      3.17 o 
  -4   0   9       86.44      103.86      2.70 o 
  -3   0   9      126.01      114.15      1.99 o 
  -2   0   9      581.48      546.39      5.45 o 
  -1   0   9      474.49      450.80      4.67 o 
   0   0   9      745.84      809.64      6.23 o 
   1   0   9        6.12        6.98      0.53 o 
   2   0   9      111.14      112.55      1.66 o 
   3   0   9     1208.73     1176.31     15.53 o 
   4   0   9      572.15      513.65      5.83 o 
   5   0   9        0.13        0.86      0.72 o 
   6   0   9        6.03        2.69      0.85 o 
   7   0   9        9.62       10.37      1.52 o 
   8   0   9        4.56        3.33      1.90 o 
  -9   1   9        0.02        1.59      1.83 o 
  -8   1   9        0.90       -0.98      0.92 o 
  -7   1   9       11.15       11.60      2.44 o 
  -6   1   9       44.21       48.79      5.37 o 
  -5   1   9      103.12       98.75      2.81 o 
  -4   1   9      362.60      353.60      5.66 o 
  -3   1   9      527.06      528.35      5.36 o 
  -2   1   9      608.31      644.98      6.21 o 
  -1   1   9        1.65        6.12      0.59 o 
   0   1   9      434.27      406.03      4.41 o 
   1   1   9      141.23       97.09      1.59 o 
   2   1   9      340.30      316.77      3.74 o 
   3   1   9      635.15      600.72      6.22 o 
   4   1   9        0.24        3.24      0.74 o 
   5   1   9       94.04      106.14      4.78 o 
   6   1   9        1.44        0.90      1.01 o 
   7   1   9        3.86        3.02      1.83 o 
  -9   2   9        4.14        3.38      1.78 o 
  -8   2   9       25.74       24.72      2.09 o 
  -7   2   9       82.52       81.54      2.83 o 
  -6   2   9      330.45      337.65      5.84 o 
  -5   2   9       85.81       86.20      2.61 o 
  -4   2   9        0.21        2.00      0.73 o 
  -3   2   9      217.47      197.49      2.71 o 
  -2   2   9      454.23      412.76      4.49 o 
  -1   2   9      271.55      263.47      3.32 o 
   0   2   9        0.13        1.53      0.57 o 
   1   2   9      338.85      377.03      5.57 o 
   2   2   9        0.59        2.28      0.69 o 
   3   2   9       67.61       67.90      1.96 o 
   4   2   9        0.67        1.92      0.75 o 
   5   2   9        2.62        3.50      1.05 o 
   6   2   9        1.63       -1.14      1.47 o 
   7   2   9        1.91        0.87      1.79 o 
  -9   3   9        7.54       10.46      2.38 o 
  -8   3   9       35.22       39.05      2.25 o 
  -7   3   9        0.50       -0.11      0.87 o 
  -6   3   9       89.83       95.76      3.27 o 
  -5   3   9      306.70      300.06      5.20 o 
  -4   3   9       69.94       60.40      2.10 o 
  -3   3   9       72.42       68.20      1.76 o 
  -2   3   9       85.14       76.97      1.69 o 
  -1   3   9       34.56       38.69      1.57 o 
   0   3   9       43.39       37.51      1.62 o 
   1   3   9       11.92        9.56      1.20 o 
   2   3   9        6.44        2.98      0.73 o 
   3   3   9       47.89       37.83      1.63 o 
   4   3   9       56.00       42.09      5.23 o 
   5   3   9       11.93        9.28      2.22 o 
   6   3   9       20.69       24.14      3.16 o 
  -9   4   9        0.06       -1.92      1.28 o 
  -8   4   9       56.43       69.82      4.31 o 
  -7   4   9      120.41      126.95      4.36 o 
  -6   4   9      124.42      125.89      3.35 o 
  -5   4   9      103.07       94.42      2.72 o 
  -4   4   9        0.06       -0.22      0.60 o 
  -3   4   9       10.18       11.90      1.11 o 
  -2   4   9       82.42       74.31      2.26 o 
  -1   4   9       11.99       10.54      1.49 o 
   0   4   9        2.93        5.23      1.33 o 
   1   4   9        5.40        5.17      1.03 o 
   2   4   9       31.17       26.93      2.08 o 
   3   4   9        8.32       10.59      1.42 o 
   4   4   9       32.84       34.69      3.23 o 
   5   4   9       65.62       63.78      4.46 o 
   6   4   9        3.37        3.54      2.24 o 
  -9   5   9        6.17        6.80      2.07 o 
  -8   5   9       85.86       89.45      4.84 o 
  -7   5   9        1.91        6.38      1.55 o 
  -6   5   9       11.60        6.07      1.16 o 
  -5   5   9       24.85       30.62      2.74 o 
  -4   5   9      176.26      184.34      3.91 o 
  -3   5   9       85.76       91.38      2.66 o 
  -2   5   9      190.34      181.32      5.55 o 
  -1   5   9       31.80       30.69      2.41 o 
   0   5   9        2.40        3.55      1.28 o 
   1   5   9       18.92       23.42      1.77 o 
   2   5   9        3.33        4.93      1.21 o 
   3   5   9       30.13       33.22      3.20 o 
   4   5   9       25.86       25.22      3.13 o 
   5   5   9        0.48       -2.18      1.45 o 
  -9   6   9       13.66       16.83      2.73 o 
  -8   6   9       13.25       10.63      2.26 o 
  -7   6   9       89.73       96.64      4.78 o 
  -6   6   9      224.45      213.14      4.56 o 
  -5   6   9      132.92      137.57      3.52 o 
  -4   6   9        2.69        2.42      0.91 o 
  -3   6   9       19.42       19.10      2.17 o 
  -2   6   9      438.98      431.21      9.93 o 
  -1   6   9      119.75      117.84      4.82 o 
   0   6   9       73.41       66.55      3.67 o 
   1   6   9        2.25        0.80      1.37 o 
   2   6   9        4.17        4.51      1.73 o 
   3   6   9        1.60        2.58      1.67 o 
   4   6   9       54.61       67.53      4.73 o 
  -9   7   9       16.26       21.14      3.06 o 
  -8   7   9       56.11       55.55      4.07 o 
  -7   7   9        1.63        2.49      1.52 o 
  -6   7   9        2.57        1.40      0.91 o 
  -5   7   9        0.96       -1.00      0.76 o 
  -4   7   9       10.60       10.88      2.61 o 
  -3   7   9       37.63       37.80      2.94 o 
  -2   7   9      270.46      256.16      7.57 o 
  -1   7   9        2.19        2.60      1.45 o 
   0   7   9       26.47       23.19      2.67 o 
   1   7   9      111.05      119.98      5.52 o 
   2   7   9       35.94       41.21      3.66 o 
   3   7   9       40.37       38.60      3.86 o 
  -9   8   9        4.46        1.20      1.78 o 
  -8   8   9        4.36        1.86      1.62 o 
  -7   8   9        0.50       -0.70      1.35 o 
  -6   8   9       26.86       22.59      1.83 o 
  -5   8   9       20.85       20.90      2.12 o 
  -4   8   9        5.73        6.53      1.78 o 
  -3   8   9       83.86       90.99      4.65 o 
  -2   8   9      104.99      115.79      5.26 o 
  -1   8   9       78.25       67.29      4.12 o 
   0   8   9       36.63       37.97      3.49 o 
   1   8   9       16.30       12.06      2.60 o 
   2   8   9        0.24        1.45      1.78 o 
  -8   9   9        0.71        2.80      1.90 o 
  -7   9   9        0.01        0.03      1.45 o 
  -6   9   9       28.22       31.18      2.14 o 
  -5   9   9       73.36       69.84      2.95 o 
  -4   9   9       61.94       61.34      4.17 o 
  -3   9   9       77.77       79.11      4.66 o 
  -2   9   9       40.21       33.39      3.31 o 
  -1   9   9        0.91       -1.78      1.49 o 
   0   9   9       13.01       11.35      2.53 o 
   1   9   9       10.41       10.56      2.60 o 
  -7  10   9       44.89       47.04      4.12 o 
  -6  10   9       33.05       33.71      3.52 o 
  -5  10   9        0.69       -1.46      0.98 o 
  -4  10   9        0.49        0.63      1.50 o 
  -3  10   9        3.28        4.36      1.95 o 
  -2  10   9       16.93       17.80      2.96 o 
  -1  10   9       16.24       14.83      2.84 o 
   1 -10  10        9.13        6.22      2.26 o 
   2 -10  10        2.07        1.01      1.38 o 
   3 -10  10        0.12       -1.69      1.13 o 
   4 -10  10        0.67       -0.08      1.21 o 
   5 -10  10        2.02        1.70      1.14 o 
   6 -10  10        2.96        4.34      1.50 o 
  -1  -9  10        1.26       -0.87      1.81 o 
   0  -9  10        2.17        1.81      1.90 o 
   1  -9  10        0.01        0.07      1.50 o 
   2  -9  10        0.14       -0.58      1.28 o 
   3  -9  10        3.12        1.54      1.16 o 
   4  -9  10       20.53       20.01      1.99 o 
   5  -9  10        3.61        3.14      1.31 o 
   6  -9  10        0.10        0.67      1.35 o 
   7  -9  10        0.03       -0.71      1.07 o 
  -3  -8  10       17.08       12.75      2.77 o 
  -2  -8  10        6.00        5.72      2.26 o 
  -1  -8  10        3.48        3.04      1.73 o 
   0  -8  10       73.65       77.23      4.29 o 
   1  -8  10       12.24       13.40      2.32 o 
   2  -8  10        1.73        1.15      1.28 o 
   3  -8  10        0.00        0.07      1.06 o 
   4  -8  10        0.22        0.38      1.14 o 
   5  -8  10       11.12        8.63      1.52 o 
   6  -8  10        0.14        0.61      0.94 o 
   7  -8  10        8.92        8.57      1.35 o 
   8  -8  10        0.00        1.34      1.36 o 
  -4  -7  10        1.17        3.43      2.22 o 
  -3  -7  10        3.92        3.57      1.40 o 
  -2  -7  10       12.99       16.53      1.79 o 
  -1  -7  10       12.42       15.13      1.65 o 
   0  -7  10       21.60       18.80      1.69 o 
   1  -7  10       28.84       30.63      3.33 o 
   2  -7  10       48.63       51.51      2.40 o 
   3  -7  10       60.15       53.20      2.48 o 
   4  -7  10       11.22        6.91      1.35 o 
   5  -7  10        0.11        0.37      1.55 o 
   6  -7  10        4.28        2.50      1.42 o 
   7  -7  10        1.26       -0.41      0.89 o 
   8  -7  10        2.88        2.07      1.42 o 
  -5  -6  10        5.83        8.87      2.55 o 
  -4  -6  10        5.75        5.98      2.20 o 
  -3  -6  10       34.76       33.85      2.25 o 
  -2  -6  10        0.15       -0.02      0.96 o 
  -1  -6  10      161.15      122.63      3.38 o 
   0  -6  10       36.91       31.26      1.85 o 
   1  -6  10       22.07       21.23      1.59 o 
   2  -6  10       14.73       16.57      1.49 o 
   3  -6  10        6.74        6.48      1.20 o 
   4  -6  10        1.55        0.33      0.89 o 
   5  -6  10        9.03       11.36      1.50 o 
   6  -6  10       33.97       32.10      1.76 o 
   7  -6  10       16.57       17.75      1.86 o 
   8  -6  10       17.50       20.57      4.46 o 
  -5  -5  10        0.48       -0.66      1.06 o 
  -4  -5  10        2.99        2.03      1.61 o 
  -3  -5  10        4.94        6.07      2.13 o 
  -2  -5  10       93.39       90.88      2.88 o 
  -1  -5  10       11.73       16.05      1.99 o 
   0  -5  10      183.64      163.79      3.59 o 
   1  -5  10       18.69       17.44      2.20 o 
   2  -5  10       45.89       45.15      2.06 o 
   3  -5  10      143.53      127.51      3.30 o 
   4  -5  10       42.84       44.54      2.29 o 
   5  -5  10       32.39       34.01      2.01 o 
   6  -5  10       25.71       26.08      1.59 o 
   7  -5  10       10.03       12.56      1.37 o 
   8  -5  10       25.25       23.39      3.52 o 
  -6  -4  10       20.41       24.97      2.17 o 
  -5  -4  10        1.77        3.58      1.23 o 
  -4  -4  10        0.27        0.15      0.86 o 
  -3  -4  10       15.64       13.96      1.08 o 
  -2  -4  10       53.16       52.11      2.12 o 
  -1  -4  10       97.70      104.36      2.77 o 
   0  -4  10        2.79        1.21      0.59 o 
   1  -4  10      120.71      112.21      2.80 o 
   2  -4  10        3.41        0.79      0.51 o 
   3  -4  10       11.71       13.65      1.26 o 
   4  -4  10        7.15       11.60      1.26 o 
   5  -4  10       32.07       38.81      2.08 o 
   6  -4  10      219.97      232.05      4.05 o 
   7  -4  10       58.58       66.42      4.15 o 
   8  -4  10       34.69       31.99      3.38 o 
  -7  -3  10        2.30        5.43      1.52 o 
  -6  -3  10        4.65        6.87      1.44 o 
  -5  -3  10        0.82        1.58      0.94 o 
  -4  -3  10       42.74       36.57      1.92 o 
  -3  -3  10       26.05       16.41      1.10 o 
  -2  -3  10       91.78       81.83      1.86 o 
  -1  -3  10      166.98      170.42      3.39 o 
   0  -3  10      104.10      104.71      2.05 o 
   1  -3  10       33.42       24.40      1.37 o 
   2  -3  10        7.35        9.45      0.72 o 
   3  -3  10       38.91       45.22      1.85 o 
   4  -3  10      222.93      215.69      4.23 o 
   5  -3  10      159.52      137.32      3.84 o 
   6  -3  10       15.34       15.33      1.28 o 
   7  -3  10        3.78        7.09      1.44 o 
   8  -3  10        1.41        4.27      1.91 o 
  -7  -2  10       11.46       14.64      1.88 o 
  -6  -2  10       22.58       33.28      2.16 o 
  -5  -2  10       80.74       74.81      3.94 o 
  -4  -2  10       89.58       93.89      3.83 o 
  -3  -2  10        1.56        3.71      0.67 o 
  -2  -2  10        3.88        8.01      0.72 o 
  -1  -2  10      119.82      119.66      3.07 o 
   0  -2  10      168.35      170.18      4.57 o 
   1  -2  10      313.19      322.29      4.73 o 
   2  -2  10      150.55      146.00      2.66 o 
   3  -2  10       20.17       20.10      1.29 o 
   4  -2  10        7.73       12.50      1.86 o 
   5  -2  10        8.45        7.81      0.99 o 
   6  -2  10       45.64       45.72      2.37 o 
   7  -2  10       25.77       30.55      2.09 o 
  -8  -1  10        0.99        1.67      1.39 o 
  -7  -1  10        1.35        2.05      1.14 o 
  -6  -1  10        1.14        0.72      0.98 o 
  -5  -1  10       75.37       72.53      2.59 o 
  -4  -1  10        0.36        0.74      0.73 o 
  -3  -1  10       50.09       59.90      2.35 o 
  -2  -1  10       12.56       11.24      0.76 o 
  -1  -1  10      546.36      466.63      4.89 o 
   0  -1  10     1155.84     1123.96      8.42 o 
   1  -1  10      278.34      274.14      3.25 o 
   2  -1  10      240.61      248.40      2.68 o 
   3  -1  10      615.54      610.56      6.28 o 
   4  -1  10       58.85       56.21      1.74 o 
   5  -1  10        0.76        2.30      1.04 o 
   6  -1  10       16.60       12.52      1.47 o 
   7  -1  10       11.37        9.11      2.19 o 
  -8   0  10        7.44        8.68      1.60 o 
  -7   0  10        4.44        6.09      1.31 o 
  -6   0  10       95.26       89.43      5.29 o 
  -5   0  10      265.98      243.86      4.76 o 
  -4   0  10      282.87      273.38      4.80 o 
  -3   0  10       39.10       37.59      1.35 o 
  -2   0  10      672.53      678.65      6.59 o 
  -1   0  10        3.68       12.91      0.78 o 
   0   0  10      661.85      629.25      6.15 o 
   1   0  10       31.53       20.29      0.75 o 
   2   0  10      179.37      175.11      2.97 o 
   3   0  10        6.24       11.89      1.24 o 
   4   0  10       18.28       14.70      1.04 o 
   5   0  10      132.20      162.10      3.98 o 
   6   0  10        8.12       11.20      1.47 o 
   7   0  10        3.56        5.51      1.41 o 
  -9   1  10        1.93        2.32      1.91 o 
  -8   1  10        6.08        6.34      1.41 o 
  -7   1  10       36.50       38.33      2.26 o 
  -6   1  10      154.05      138.00      4.90 o 
  -5   1  10       23.13       31.62      1.83 o 
  -4   1  10       25.53       19.69      3.13 o 
  -3   1  10      223.74      223.39      3.05 o 
  -2   1  10      302.12      269.48      3.42 o 
  -1   1  10      522.31      458.26      4.92 o 
   0   1  10        0.49        0.38      0.52 o 
   1   1  10      243.58      268.14      3.50 o 
   2   1  10      106.99      109.33      2.76 o 
   3   1  10      144.99      121.27      3.55 o 
   4   1  10       66.23       55.77      3.74 o 
   5   1  10       16.04       19.87      1.67 o 
   6   1  10        1.28        1.03      1.09 o 
   7   1  10        3.19        2.65      1.91 o 
  -9   2  10       14.54       19.21      2.99 o 
  -8   2  10        8.13        7.24      1.44 o 
  -7   2  10        9.30        9.15      1.39 o 
  -6   2  10      182.41      161.05      3.90 o 
  -5   2  10      375.70      335.93      8.94 o 
  -4   2  10      131.16      121.56      3.03 o 
  -3   2  10       55.05       52.95      1.45 o 
  -2   2  10        4.15        7.56      0.80 o 
  -1   2  10      136.18      111.72      2.08 o 
   0   2  10       45.64       31.90      2.93 o 
   1   2  10       16.65       12.12      1.73 o 
   2   2  10        1.74        0.49      0.71 o 
   3   2  10       15.26       14.10      1.08 o 
   4   2  10       71.71       61.45      2.82 o 
   5   2  10       17.72       19.41      1.79 o 
   6   2  10       32.28       36.94      3.52 o 
   7   2  10       26.24       23.19      3.26 o 
  -9   3  10        0.55       -0.96      1.47 o 
  -8   3  10       63.97       61.75      2.96 o 
  -7   3  10       89.63       89.24      3.57 o 
  -6   3  10       86.63       83.75      2.84 o 
  -5   3  10       22.08       27.65      1.69 o 
  -4   3  10        6.16        1.97      0.78 o 
  -3   3  10       33.26       27.74      1.13 o 
  -2   3  10      195.56      182.77      5.07 o 
  -1   3  10        3.73        4.24      1.02 o 
   0   3  10        5.36        4.04      0.77 o 
   1   3  10        3.46        2.49      0.86 o 
   2   3  10       21.92       25.41      1.35 o 
   3   3  10        5.96        6.82      0.99 o 
   4   3  10       54.41       59.16      2.61 o 
   5   3  10       57.22       58.88      3.98 o 
   6   3  10        0.22        0.53      1.83 o 
  -9   4  10        4.79        5.38      2.07 o 
  -8   4  10        4.52        4.84      1.32 o 
  -7   4  10        2.59        4.46      1.38 o 
  -6   4  10       82.77       71.30      2.81 o 
  -5   4  10       70.81       72.72      2.52 o 
  -4   4  10       58.44       65.30      2.27 o 
  -3   4  10       92.64      104.31      3.96 o 
  -2   4  10      466.96      437.83      6.49 o 
  -1   4  10       43.76       47.25      1.90 o 
   0   4  10      232.04      238.21      5.66 o 
   1   4  10       36.75       40.36      2.92 o 
   2   4  10       43.94       51.25      4.15 o 
   3   4  10       68.48       74.20      2.96 o 
   4   4  10        1.22        0.56      1.44 o 
   5   4  10        8.39        5.40      2.05 o 
  -9   5  10        5.60        7.64      2.17 o 
  -8   5  10       56.49       58.37      4.05 o 
  -7   5  10       36.53       33.28      2.08 o 
  -6   5  10      199.94      177.13      4.16 o 
  -5   5  10       17.16       17.49      1.45 o 
  -4   5  10        1.71        0.90      0.82 o 
  -3   5  10       19.62       17.56      1.40 o 
  -2   5  10      155.24      166.58      5.47 o 
  -1   5  10      163.62      167.67      5.55 o 
   0   5  10       97.97       95.09      4.25 o 
   1   5  10        0.18        0.39      0.87 o 
   2   5  10        9.82        6.49      1.85 o 
   3   5  10       24.16       24.60      2.89 o 
   4   5  10       59.42       75.40      4.72 o 
   5   5  10        0.95        3.45      2.12 o 
  -9   6  10       32.07       39.32      3.74 o 
  -8   6  10       49.28       45.35      3.76 o 
  -7   6  10        2.35        0.64      0.98 o 
  -6   6  10        8.76        4.72      1.15 o 
  -5   6  10       10.36        7.92      1.23 o 
  -4   6  10       99.13       97.91      3.90 o 
  -3   6  10       18.46       15.92      1.44 o 
  -2   6  10       63.94       60.13      3.57 o 
  -1   6  10       45.51       38.60      2.96 o 
   0   6  10       33.35       41.69      3.21 o 
   1   6  10      105.57      101.94      4.87 o 
   2   6  10       76.89       70.72      4.37 o 
   3   6  10       16.52       16.44      2.82 o 
   4   6  10        0.08        1.28      1.93 o 
  -9   7  10        0.00       -1.32      1.37 o 
  -8   7  10       12.02       14.01      2.61 o 
  -7   7  10        0.96        0.21      1.01 o 
  -6   7  10       35.18       30.33      2.01 o 
  -5   7  10       24.36       22.21      2.84 o 
  -4   7  10        1.63        2.28      1.03 o 
  -3   7  10      156.25      137.80      5.47 o 
  -2   7  10       81.14       89.45      4.56 o 
  -1   7  10       85.52       81.49      4.43 o 
   0   7  10       67.39       55.80      3.72 o 
   1   7  10       16.87       16.64      2.68 o 
   2   7  10        0.00        0.14      1.62 o 
   3   7  10       35.50       33.57      3.67 o 
  -8   8  10        2.02       -0.58      1.42 o 
  -7   8  10        7.35        4.17      1.90 o 
  -6   8  10       27.41       29.93      4.46 o 
  -5   8  10       65.09       62.88      8.74 o 
  -4   8  10       48.83       44.57      2.85 o 
  -3   8  10       16.79       13.41      2.27 o 
  -2   8  10       24.32       22.47      2.75 o 
  -1   8  10        1.11        0.50      1.74 o 
   0   8  10       44.15       50.85      3.93 o 
   1   8  10       27.30       29.88      3.45 o 
   2   8  10        2.72        6.10      2.38 o 
  -8   9  10       12.54       11.64      2.61 o 
  -7   9  10       32.55       31.29      3.43 o 
  -6   9  10       42.76       36.62      2.90 o 
  -5   9  10        1.52        1.29      1.48 o 
  -4   9  10        3.06        4.77      1.83 o 
  -3   9  10       38.52       35.13      3.45 o 
  -2   9  10       38.42       39.98      3.71 o 
  -1   9  10       23.63       23.77      3.13 o 
   0   9  10        0.03        1.09      1.66 o 
  -6  10  10        0.45        2.70      1.85 o 
  -5  10  10       13.24       13.31      2.43 o 
  -4  10  10       29.15       34.19      3.52 o 
  -3  10  10        9.73       10.90      2.53 o 
  -2  10  10        0.13        0.80      1.71 o 
   1 -10  11        2.36        7.62      2.39 o 
   2 -10  11        3.49        4.37      2.03 o 
   3 -10  11        3.82        5.01      1.57 o 
   4 -10  11       11.80       10.31      2.14 o 
   5 -10  11        0.27        1.40      1.49 o 
  -1  -9  11        0.01       -0.26      1.85 o 
   0  -9  11       15.54       15.38      2.68 o 
   1  -9  11        4.14        7.65      2.14 o 
   2  -9  11        0.12       -0.25      1.10 o 
   3  -9  11        4.91        8.53      1.85 o 
   4  -9  11        7.83       11.75      1.78 o 
   5  -9  11       10.26       12.36      1.82 o 
   6  -9  11        0.33       -0.19      1.84 o 
   7  -9  11        1.56        3.71      1.57 o 
  -2  -8  11        2.18        2.47      1.39 o 
  -1  -8  11        0.13        1.61      2.36 o 
   0  -8  11        6.66        8.05      1.52 o 
   1  -8  11        0.18        0.65      1.59 o 
   2  -8  11       25.25       20.47      2.41 o 
   3  -8  11       56.51       54.74      2.66 o 
   4  -8  11       12.52       12.19      1.63 o 
   5  -8  11        6.06        7.35      1.48 o 
   6  -8  11        0.17        0.80      0.98 o 
   7  -8  11        0.08        0.46      1.04 o 
  -3  -7  11        4.16        3.49      1.38 o 
  -2  -7  11       14.44       15.29      1.86 o 
  -1  -7  11       45.85       39.09      2.34 o 
   0  -7  11        6.70        5.97      1.31 o 
   1  -7  11        0.19        0.59      1.01 o 
   2  -7  11        0.21        0.55      0.98 o 
   3  -7  11       13.32        9.84      1.46 o 
   4  -7  11        0.44       -1.20      0.94 o 
   5  -7  11        2.52        3.01      1.24 o 
   6  -7  11       25.51       23.98      1.69 o 
   7  -7  11        2.67        1.63      1.05 o 
   8  -7  11        0.44        0.11      1.29 o 
  -4  -6  11       10.93       16.04      2.87 o 
  -3  -6  11       38.91       53.65      3.91 o 
  -2  -6  11        6.35        8.64      1.41 o 
  -1  -6  11       25.62       29.57      3.37 o 
   0  -6  11       28.80       41.41      2.15 o 
   1  -6  11       63.24       69.13      2.59 o 
   2  -6  11       14.90       22.87      1.72 o 
   3  -6  11        0.32        0.24      0.93 o 
   4  -6  11       39.81       37.48      2.15 o 
   5  -6  11       52.96       44.34      2.69 o 
   6  -6  11        1.38        3.05      0.99 o 
   7  -6  11        9.18       12.02      1.43 o 
   8  -6  11       42.10       40.63      2.72 o 
  -5  -5  11       29.09       31.17      3.38 o 
  -4  -5  11       19.48       21.24      2.80 o 
  -3  -5  11        9.87       11.08      1.48 o 
  -2  -5  11       27.15       29.02      1.88 o 
  -1  -5  11       27.41       21.96      1.70 o 
   0  -5  11      138.20      127.43      3.25 o 
   1  -5  11       14.74       13.65      1.37 o 
   2  -5  11       36.42       40.33      2.84 o 
   3  -5  11       45.01       31.74      2.40 o 
   4  -5  11       29.96       20.10      1.61 o 
   5  -5  11      155.76      154.29      3.99 o 
   6  -5  11      148.73      145.83      3.33 o 
   7  -5  11       21.40       23.98      1.68 o 
   8  -5  11       15.09       13.51      1.90 o 
  -6  -4  11        0.40        1.37      1.27 o 
  -5  -4  11        0.84        1.45      1.05 o 
  -4  -4  11        1.60        2.75      1.03 o 
  -3  -4  11        0.13       -0.35      0.90 o 
  -2  -4  11       43.59       38.80      2.01 o 
  -1  -4  11      150.82      129.57      3.20 o 
   0  -4  11       19.68       24.65      4.13 o 
   1  -4  11       30.49       35.07      1.91 o 
   2  -4  11       13.52       11.86      1.19 o 
   3  -4  11       25.85       27.48      1.68 o 
   4  -4  11      252.69      237.56     18.76 o 
   5  -4  11       63.61       72.73      2.73 o 
   6  -4  11       23.13       19.72      1.46 o 
   7  -4  11       28.23       27.98      1.69 o 
   8  -4  11       18.21       15.84      2.85 o 
  -7  -3  11        6.00        4.92      1.55 o 
  -6  -3  11        5.19        9.04      1.60 o 
  -5  -3  11        6.99        4.85      1.48 o 
  -4  -3  11        4.03        4.50      1.02 o 
  -3  -3  11       23.60       20.18      1.14 o 
  -2  -3  11       13.73       15.93      1.31 o 
  -1  -3  11        7.13        4.69      0.90 o 
   0  -3  11      179.95      158.90      2.65 o 
   1  -3  11      167.36      145.87      3.13 o 
   2  -3  11        0.49        0.06      0.48 o 
   3  -3  11       11.85       13.45      2.96 o 
   4  -3  11       36.92       34.46      1.93 o 
   5  -3  11       66.25       70.61      3.46 o 
   6  -3  11       31.12       28.69      2.00 o 
   7  -3  11       23.21       27.01      2.10 o 
  -7  -2  11        0.54        0.98      1.92 o 
  -6  -2  11       13.70       10.65      2.56 o 
  -5  -2  11       37.82       33.81      2.02 o 
  -4  -2  11       23.40       19.55      1.50 o 
  -3  -2  11        1.04        3.92      0.71 o 
  -2  -2  11      372.14      354.09      4.29 o 
  -1  -2  11      446.14      461.85      5.04 o 
   0  -2  11       57.87       54.90      2.39 o 
   1  -2  11        1.84        4.95      0.85 o 
   2  -2  11      203.27      200.17      2.87 o 
   3  -2  11      110.23      104.01      2.72 o 
   4  -2  11      461.84      441.93      6.66 o 
   5  -2  11       10.39       11.49      1.07 o 
   6  -2  11        0.04        1.45      1.05 o 
   7  -2  11        2.01        5.28      1.91 o 
  -8  -1  11        1.55        2.20      1.36 o 
  -7  -1  11        7.03        5.36      1.40 o 
  -6  -1  11       50.98       49.39      2.55 o 
  -5  -1  11       27.80       30.29      2.57 o 
  -4  -1  11        3.22        4.33      0.96 o 
  -3  -1  11       40.26       43.68      1.45 o 
  -2  -1  11      163.16      160.43      2.58 o 
  -1  -1  11      278.74      302.06      3.73 o 
   0  -1  11      536.14      504.88      5.26 o 
   1  -1  11        9.02        2.52      0.49 o 
   2  -1  11       15.61        9.43      0.73 o 
   3  -1  11      191.21      167.30      3.45 o 
   4  -1  11      162.65      141.27      4.26 o 
   5  -1  11      196.34      204.56      6.51 o 
   6  -1  11       18.84       25.54      2.73 o 
   7  -1  11        6.79       14.61      2.49 o 
  -8   0  11       13.65       13.82      1.87 o 
  -7   0  11        6.36        7.63      1.49 o 
  -6   0  11       37.10       40.00      2.62 o 
  -5   0  11        1.79        1.12      0.92 o 
  -4   0  11       23.23       18.70      1.41 o 
  -3   0  11      460.28      426.14      6.72 o 
  -2   0  11     1815.33     1710.35     28.45 o 
  -1   0  11      483.68      468.36      5.08 o 
   0   0  11       16.74       21.76      0.99 o 
   1   0  11       65.54       82.02      1.51 o 
   2   0  11        1.52        3.99      0.84 o 
   3   0  11       59.13       55.19      1.63 o 
   4   0  11        1.40       -0.54      1.07 o 
   5   0  11        1.75        1.84      1.96 o 
   6   0  11        0.18        0.14      0.97 o 
   7   0  11       12.58       16.16      2.63 o 
  -8   1  11        0.71        1.60      1.76 o 
  -7   1  11       16.41       12.09      1.55 o 
  -6   1  11      120.68      106.98      3.32 o 
  -5   1  11      361.83      368.48      9.88 o 
  -4   1  11      252.77      270.29      5.93 o 
  -3   1  11      529.67      560.65      5.89 o 
  -2   1  11        5.06       11.36      0.85 o 
  -1   1  11      259.46      248.74      3.35 o 
   0   1  11       33.74       25.60      1.14 o 
   1   1  11       29.82       28.11      1.19 o 
   2   1  11        1.44        1.20      0.78 o 
   3   1  11       39.95       28.92      1.70 o 
   4   1  11       70.05       74.64      2.68 o 
   5   1  11        1.08        1.68      1.53 o 
   6   1  11       35.30       42.89      2.99 o 
   7   1  11       48.31       61.43      4.34 o 
  -9   2  11        7.40        6.36      2.26 o 
  -8   2  11       45.82       49.03      3.36 o 
  -7   2  11       51.26       52.50      2.47 o 
  -6   2  11        5.56       11.95      1.79 o 
  -5   2  11        2.08       -0.54      0.83 o 
  -4   2  11       41.41       37.77      1.84 o 
  -3   2  11      117.22      127.55      2.31 o 
  -2   2  11      664.91      640.67      6.55 o 
  -1   2  11       38.60       35.71      1.44 o 
   0   2  11       42.20       31.51      1.37 o 
   1   2  11       43.98       46.02      4.13 o 
   2   2  11       86.55       83.72      3.24 o 
   3   2  11      118.38      117.59      3.23 o 
   4   2  11      116.14      121.30      3.51 o 
   5   2  11       71.16       83.64      3.23 o 
   6   2  11        0.12       -2.20      1.47 o 
  -9   3  11        4.27        3.04      2.03 o 
  -8   3  11        1.11        1.69      1.16 o 
  -7   3  11       10.88        7.18      1.51 o 
  -6   3  11      173.68      144.23      3.78 o 
  -5   3  11       49.18       53.16      2.26 o 
  -4   3  11       60.81       69.43      2.43 o 
  -3   3  11       39.54       38.96      1.34 o 
  -2   3  11      133.73      132.79      4.40 o 
  -1   3  11        9.56       11.17      0.87 o 
   0   3  11      230.70      240.66      4.42 o 
   1   3  11      216.39      224.63      4.39 o 
   2   3  11      145.95      115.40      4.91 o 
   3   3  11       19.06       16.91      1.30 o 
   4   3  11        0.27        2.26      1.67 o 
   5   3  11       10.56        6.41      2.24 o 
   6   3  11       22.48       24.06      3.33 o 
  -9   4  11       13.29       13.22      2.70 o 
  -8   4  11       31.74       30.19      4.26 o 
  -7   4  11       31.65       34.90      2.08 o 
  -6   4  11       67.41       74.67      2.76 o 
  -5   4  11       32.95       35.81      1.95 o 
  -4   4  11      164.52      156.14      3.63 o 
  -3   4  11       17.71       11.50      1.19 o 
  -2   4  11      154.73      157.77      2.77 o 
  -1   4  11      411.14      381.44      5.94 o 
   0   4  11      147.93      127.64      3.23 o 
   1   4  11        6.56        5.08      1.06 o 
   2   4  11       97.18       92.35      4.32 o 
   3   4  11       99.74       98.90      8.67 o 
   4   4  11       71.97       75.97      4.58 o 
   5   4  11        2.41        2.36      1.96 o 
  -9   5  11       13.26       15.00      2.79 o 
  -8   5  11       10.31       14.84      2.29 o 
  -7   5  11        7.79        6.12      1.35 o 
  -6   5  11        7.11       11.75      1.44 o 
  -5   5  11       33.30       24.55      1.73 o 
  -4   5  11        2.89        2.68      1.15 o 
  -3   5  11      174.79      171.33      6.09 o 
  -2   5  11        0.05        0.64      0.81 o 
  -1   5  11        0.33       -0.34      1.04 o 
   0   5  11       93.84       97.68      4.43 o 
   1   5  11      242.09      233.13      7.06 o 
   2   5  11      166.46      177.08      6.39 o 
   3   5  11       11.12       10.05      2.22 o 
   4   5  11        2.29        2.36      1.91 o 
  -9   6  11        4.58        4.99      2.15 o 
  -8   6  11        0.04       -0.26      1.26 o 
  -7   6  11        1.66        2.13      1.09 o 
  -6   6  11        8.05        5.74      1.18 o 
  -5   6  11       13.00        9.96      1.35 o 
  -4   6  11       20.86       20.82      1.73 o 
  -3   6  11       48.03       56.53      2.43 o 
  -2   6  11      250.98      252.06      7.48 o 
  -1   6  11      113.01      100.83      3.25 o 
   0   6  11       27.31       25.85      2.65 o 
   1   6  11        2.10        1.28      1.40 o 
   2   6  11        0.35        3.43      1.85 o 
   3   6  11       28.20       35.28      3.66 o 
   4   6  11        4.64        6.13      2.24 o 
  -8   7  11        2.61        3.72      1.86 o 
  -7   7  11        2.45        2.16      1.13 o 
  -6   7  11       61.71       61.28      3.94 o 
  -5   7  11       67.76       65.27      3.77 o 
  -4   7  11       67.55       57.66      2.54 o 
  -3   7  11       28.83       20.20      2.49 o 
  -2   7  11       74.33       59.99      3.81 o 
  -1   7  11       62.12       71.88      4.29 o 
   0   7  11      114.33      128.93      5.67 o 
   1   7  11       69.85       76.58      4.51 o 
   2   7  11        5.38        5.59      2.17 o 
   3   7  11        0.48        0.85      1.85 o 
  -8   8  11       26.26       27.36      3.40 o 
  -7   8  11       37.31       41.17      2.49 o 
  -6   8  11       21.84       18.98      1.85 o 
  -5   8  11        0.05       -0.27      0.99 o 
  -4   8  11        1.44        3.65      1.21 o 
  -3   8  11       62.78       63.72      4.19 o 
  -2   8  11      110.10      111.20      5.40 o 
  -1   8  11       64.09       51.69      3.83 o 
   0   8  11        0.20       -1.40      1.54 o 
   1   8  11        0.00        0.60      1.73 o 
  -7   9  11        2.75        1.93      1.83 o 
  -6   9  11        9.71       10.36      1.67 o 
  -5   9  11       25.80       29.32      2.45 o 
  -4   9  11       26.53       21.79      2.94 o 
  -3   9  11       13.54       11.31      2.41 o 
  -2   9  11        0.39       -0.32      1.57 o 
  -1   9  11       10.65       15.75      2.82 o 
   0   9  11        7.78        3.20      1.98 o 
  -6  10  11        8.50        8.06      1.69 o 
  -5  10  11        1.92        0.89      1.26 o 
  -4  10  11        0.58        0.05      1.66 o 
  -3  10  11        3.94        4.20      2.19 o 
  -2  10  11        2.85        1.98      2.03 o 
   2 -10  12        0.49        0.34      2.02 o 
   3 -10  12        7.29        7.50      2.48 o 
   4 -10  12       12.20       11.02      2.56 o 
   0  -9  12        0.00       -1.88      1.62 o 
   1  -9  12        0.44       -0.17      1.57 o 
   2  -9  12        1.43        1.61      1.67 o 
   3  -9  12       11.05       14.18      1.88 o 
   4  -9  12        0.19        1.82      1.31 o 
   5  -9  12        5.50        7.08      1.72 o 
   6  -9  12        0.18        0.63      1.08 o 
  -2  -8  12        0.25       -0.18      1.30 o 
  -1  -8  12       10.84        9.71      1.72 o 
   0  -8  12        6.31        8.26      1.55 o 
   1  -8  12       20.09       16.49      2.51 o 
   2  -8  12        9.31       14.84      1.81 o 
   3  -8  12       14.39       21.91      3.16 o 
   4  -8  12        1.58        3.62      1.76 o 
   5  -8  12        0.09       -1.69      1.13 o 
   6  -8  12        2.15        2.29      1.08 o 
   7  -8  12        0.59       -1.50      1.00 o 
  -3  -7  12        1.90        2.39      1.39 o 
  -2  -7  12        1.04        2.79      1.29 o 
  -1  -7  12        4.71        0.59      2.47 o 
   0  -7  12        1.71        6.43      2.98 o 
   1  -7  12       24.45       26.21      1.98 o 
   2  -7  12        4.98        2.53      1.08 o 
   3  -7  12        0.03       -1.06      0.90 o 
   4  -7  12       59.56       57.96      2.78 o 
   5  -7  12        3.35        1.87      1.26 o 
   6  -7  12        0.02        0.22      1.00 o 
   7  -7  12        1.27        2.58      1.11 o 
  -4  -6  12        0.73        4.00      2.15 o 
  -3  -6  12       14.73       15.51      1.77 o 
  -2  -6  12        4.93        7.61      1.42 o 
  -1  -6  12        1.99        0.95      1.06 o 
   0  -6  12        0.64        1.98      1.26 o 
   1  -6  12       16.17       10.87      1.45 o 
   2  -6  12       17.20       11.98      1.44 o 
   3  -6  12       51.31       42.12      2.25 o 
   4  -6  12        0.03        0.44      1.04 o 
   5  -6  12       37.94       41.27      2.57 o 
   6  -6  12       28.91       30.67      1.87 o 
   7  -6  12        2.38        3.38      1.12 o 
   8  -6  12        0.83        0.28      3.03 o 
  -5  -5  12       12.31       19.82      3.06 o 
  -4  -5  12        0.57       -0.60      1.52 o 
  -3  -5  12       11.86        9.48      1.48 o 
  -2  -5  12       16.70       12.60      1.50 o 
  -1  -5  12        9.91       11.19      2.41 o 
   0  -5  12       74.33       74.42      2.59 o 
   1  -5  12        2.45        4.30      1.06 o 
   2  -5  12        0.35        1.36      1.30 o 
   3  -5  12       35.24       31.21      1.91 o 
   4  -5  12       38.27       39.62      3.95 o 
   5  -5  12        0.00        0.68      1.12 o 
   6  -5  12       11.02        9.90      1.28 o 
   7  -5  12       23.07       25.25      1.87 o 
   8  -5  12       18.17       25.75      3.30 o 
  -6  -4  12       20.41       25.82      2.26 o 
  -5  -4  12        2.39        0.09      1.74 o 
  -4  -4  12       15.44       17.84      2.63 o 
  -3  -4  12        3.58        6.14      1.19 o 
  -2  -4  12       48.70       40.11      2.07 o 
  -1  -4  12       24.72       31.71      1.82 o 
   0  -4  12      146.58      135.77      8.97 o 
   1  -4  12      422.30      418.88      6.38 o 
   2  -4  12       21.82       15.86      1.40 o 
   3  -4  12       15.90       16.64      1.41 o 
   4  -4  12      307.43      314.08      5.65 o 
   5  -4  12       28.15       29.71      1.98 o 
   6  -4  12       17.60       17.52      1.43 o 
   7  -4  12        3.16        6.28      1.48 o 
  -6  -3  12        2.18        2.23      1.26 o 
  -5  -3  12        0.47        0.24      0.98 o 
  -4  -3  12        0.78       -1.19      0.79 o 
  -3  -3  12        0.79        0.33      0.61 o 
  -2  -3  12       43.72       41.42      1.96 o 
  -1  -3  12       15.90        7.53      1.07 o 
   0  -3  12        4.18        5.35      0.98 o 
   1  -3  12        0.45        1.22      0.75 o 
   2  -3  12       52.49       47.83      1.96 o 
   3  -3  12      267.13      239.79      4.56 o 
   4  -3  12      176.95      177.13      4.02 o 
   5  -3  12       37.45       43.00      3.93 o 
   6  -3  12        7.95       10.16      1.49 o 
   7  -3  12        6.49       12.11      2.48 o 
  -7  -2  12        5.31        5.69      1.50 o 
  -6  -2  12        7.86        4.62      1.22 o 
  -5  -2  12       14.02       13.84      1.53 o 
  -4  -2  12       61.42       63.63      2.45 o 
  -3  -2  12        2.32        2.46      0.70 o 
  -2  -2  12      184.53      184.28      2.95 o 
  -1  -2  12      226.94      231.42      4.17 o 
   0  -2  12      354.62      365.66      5.47 o 
   1  -2  12        2.83        1.55      0.96 o 
   2  -2  12       80.72       75.51      1.75 o 
   3  -2  12        6.32        7.97      1.07 o 
   4  -2  12        3.03        0.51      1.44 o 
   5  -2  12       53.19       56.04      3.55 o 
   6  -2  12        9.19       10.35      2.31 o 
   7  -2  12        7.72        7.96      2.31 o 
  -7  -1  12        0.54        1.50      1.39 o 
  -6  -1  12        4.26        6.76      2.19 o 
  -5  -1  12        6.07        6.79      1.26 o 
  -4  -1  12       11.09        6.95      1.10 o 
  -3  -1  12      739.23      760.22     11.61 o 
  -2  -1  12      455.69      503.43      5.54 o 
  -1  -1  12       25.10       26.39      1.16 o 
   0  -1  12       43.96       44.94      1.50 o 
   1  -1  12        0.74        1.10      1.04 o 
   2  -1  12        3.49        5.63      0.69 o 
   3  -1  12      379.28      401.94      9.09 o 
   4  -1  12       29.56       28.41      2.70 o 
   5  -1  12       26.46       29.17      2.85 o 
   6  -1  12        0.37        1.14      1.61 o 
   7  -1  12       25.11       29.68      3.16 o 
  -8   0  12        0.07        0.92      1.79 o 
  -7   0  12        0.63        0.01      1.03 o 
  -6   0  12       36.92       40.74      4.75 o 
  -5   0  12       70.56       70.82      2.64 o 
  -4   0  12       95.65       93.45      2.80 o 
  -3   0  12        4.73        6.96      0.81 o 
  -2   0  12      215.65      222.12      4.56 o 
  -1   0  12       71.79       78.03      1.83 o 
   0   0  12      103.26       83.47      1.85 o 
   1   0  12      120.71      105.02      2.11 o 
   2   0  12      196.23      184.42      3.72 o 
   3   0  12        0.31        1.86      1.36 o 
   4   0  12       59.76       62.08      2.45 o 
   5   0  12       13.94       18.56      2.56 o 
   6   0  12       65.74       73.40      4.22 o 
   7   0  12       10.91       12.18      2.56 o 
  -8   1  12       14.56       18.06      4.03 o 
  -7   1  12       31.58       35.72      3.05 o 
  -6   1  12        0.67        1.34      1.05 o 
  -5   1  12       30.02       33.69      2.03 o 
  -4   1  12      102.04       82.05      2.63 o 
  -3   1  12      286.02      254.98      4.61 o 
  -2   1  12      214.64      192.65      3.00 o 
  -1   1  12       22.40       17.91      0.98 o 
   0   1  12       24.43       25.18      1.16 o 
   1   1  12        9.00       10.40      0.87 o 
   2   1  12        1.13        2.11      1.06 o 
   3   1  12        4.55        4.35      1.27 o 
   4   1  12      163.28      153.49      3.92 o 
   5   1  12       36.11       38.93      3.12 o 
   6   1  12        4.91        5.69      1.47 o 
   7   1  12       10.06       12.85      2.61 o 
  -8   2  12        1.21       -0.68      1.15 o 
  -7   2  12       24.91       23.84      1.97 o 
  -6   2  12      153.31      154.52      4.03 o 
  -5   2  12       66.33       74.62      2.69 o 
  -4   2  12       44.56       50.55      2.13 o 
  -3   2  12        4.87        3.23      0.86 o 
  -2   2  12       10.77       16.15      0.99 o 
  -1   2  12       65.18       71.51      1.84 o 
   0   2  12      309.14      316.68      4.18 o 
   1   2  12      161.26      167.35      4.78 o 
   2   2  12       23.07       24.59      1.63 o 
   3   2  12        2.87        1.94      0.95 o 
   4   2  12       15.54       19.88      2.62 o 
   5   2  12       60.37       56.69      2.79 o 
   6   2  12       34.80       33.28      3.52 o 
  -8   3  12       43.55       57.13      2.85 o 
  -7   3  12       10.88       15.17      2.66 o 
  -6   3  12        2.94        5.10      1.18 o 
  -5   3  12        1.68        2.12      1.27 o 
  -4   3  12       16.18       17.13      1.43 o 
  -3   3  12      332.59      310.37      5.34 o 
  -2   3  12       17.28       14.66      1.10 o 
  -1   3  12       72.68       65.94      1.83 o 
   0   3  12        0.12       -0.06      0.57 o 
   1   3  12      140.65      125.52      3.32 o 
   2   3  12      126.82      142.03      3.70 o 
   3   3  12      102.46      115.27      4.56 o 
   4   3  12      108.51      118.13      3.79 o 
   5   3  12       10.27        9.41      2.36 o 
   6   3  12        9.18        9.26      2.61 o 
  -9   4  12        0.34        0.07      1.69 o 
  -8   4  12       13.81       16.40      1.88 o 
  -7   4  12        6.48        4.65      1.32 o 
  -6   4  12        0.07        0.38      0.95 o 
  -5   4  12       20.86       18.20      1.57 o 
  -4   4  12        0.01        0.11      0.76 o 
  -3   4  12       10.45       11.33      1.26 o 
  -2   4  12       91.85       95.37      2.23 o 
  -1   4  12       24.99       23.96      1.36 o 
   0   4  12      125.50      128.21      7.45 o 
   1   4  12       44.38       48.75      2.19 o 
   2   4  12       42.73       43.71      3.31 o 
   3   4  12        5.91        3.83      1.73 o 
   4   4  12        0.33        2.85      1.90 o 
   5   4  12       23.74       21.38      3.23 o 
  -9   5  12        3.75        6.15      2.19 o 
  -8   5  12        3.50        2.65      1.25 o 
  -7   5  12        4.88        7.57      3.12 o 
  -6   5  12        3.71        3.76      1.14 o 
  -5   5  12        4.79        4.91      1.10 o 
  -4   5  12        0.29        1.21      0.89 o 
  -3   5  12       35.00       31.02      1.90 o 
  -2   5  12      611.31      588.95      8.58 o 
  -1   5  12       25.65       23.68      2.53 o 
   0   5  12       23.97       18.45      2.31 o 
   1   5  12       78.93       80.34      4.27 o 
   2   5  12        3.83        4.51      1.86 o 
   3   5  12       57.13       58.40      4.05 o 
   4   5  12       41.51       51.29      4.22 o 
  -8   6  12        9.17        6.78      2.20 o 
  -7   6  12        4.05        3.74      1.26 o 
  -6   6  12       44.04       42.78      2.38 o 
  -5   6  12       11.41       15.50      1.86 o 
  -4   6  12       15.55       12.22      1.90 o 
  -3   6  12       17.48       16.98      1.61 o 
  -2   6  12        7.98        8.46      1.90 o 
  -1   6  12      191.31      189.89      4.67 o 
   0   6  12      139.50      125.86      5.35 o 
   1   6  12      101.39       99.63      5.02 o 
   2   6  12        9.79       12.52      2.44 o 
   3   6  12        3.58        2.63      1.98 o 
  -8   7  12       33.46       27.00      3.30 o 
  -7   7  12       26.53       30.62      3.55 o 
  -6   7  12       30.02       24.98      2.04 o 
  -5   7  12        0.28       -0.21      0.86 o 
  -4   7  12        3.43        7.49      1.38 o 
  -3   7  12      148.32      156.86      4.18 o 
  -2   7  12      194.10      202.37      7.18 o 
  -1   7  12       49.68       39.64      3.30 o 
   0   7  12        2.79        4.48      1.85 o 
   1   7  12        2.32        2.08      1.71 o 
   2   7  12       20.17       18.86      2.97 o 
  -8   8  12        6.54        5.67      2.14 o 
  -7   8  12        9.52       11.50      4.94 o 
  -6   8  12       34.95       37.78      2.40 o 
  -5   8  12       49.17       45.02      2.54 o 
  -4   8  12       30.15       31.71      2.19 o 
  -3   8  12        5.07        1.04      1.59 o 
  -2   8  12       17.01       13.50      2.60 o 
  -1   8  12       21.68       24.33      3.04 o 
   0   8  12       16.35       13.07      2.61 o 
   1   8  12        3.66        2.82      2.08 o 
  -7   9  12       46.64       54.64      4.48 o 
  -6   9  12       10.85       12.06      1.80 o 
  -5   9  12       14.11       16.72      1.93 o 
  -4   9  12       14.54       19.03      2.60 o 
  -3   9  12       30.12       31.06      3.52 o 
  -2   9  12       16.97       21.65      3.21 o 
  -1   9  12        2.28        3.25      1.91 o 
  -4  10  12        0.37       -1.39      1.11 o 
   0  -9  13        3.32       -0.70      1.73 o 
   1  -9  13        2.81        4.66      2.12 o 
   2  -9  13        8.77        8.59      2.06 o 
   3  -9  13        2.54        4.54      1.47 o 
   4  -9  13        7.91        6.97      2.14 o 
   5  -9  13        1.68        3.09      1.52 o 
  -1  -8  13        0.00        0.85      2.26 o 
   0  -8  13        0.08       -0.93      1.12 o 
   1  -8  13        1.93        3.61      1.90 o 
   2  -8  13        2.07        0.81      1.21 o 
   3  -8  13        6.54        5.42      2.40 o 
   4  -8  13        9.18       11.80      2.74 o 
   5  -8  13        0.90        0.61      1.27 o 
   6  -8  13        0.15        0.89      1.10 o 
  -3  -7  13        0.02       -1.73      1.15 o 
  -2  -7  13        3.35        3.17      1.33 o 
  -1  -7  13        3.57        5.75      1.39 o 
   0  -7  13       24.12       20.30      1.84 o 
   1  -7  13        3.71        2.19      1.67 o 
   2  -7  13       14.19       11.45      1.59 o 
   3  -7  13        2.13        2.56      1.19 o 
   4  -7  13        0.08        0.34      1.10 o 
   5  -7  13        7.77        6.56      2.12 o 
   6  -7  13       13.40       15.26      1.56 o 
   7  -7  13        0.99        0.23      1.37 o 
  -4  -6  13        0.47        3.74      2.08 o 
  -3  -6  13        0.07        0.46      1.24 o 
  -2  -6  13        3.68        3.58      1.26 o 
  -1  -6  13       18.20       21.62      1.80 o 
   0  -6  13        3.06        2.48      1.08 o 
   1  -6  13       34.44       40.01      2.15 o 
   2  -6  13       35.09       30.61      3.55 o 
   3  -6  13       86.53       82.11      3.09 o 
   4  -6  13       17.62       16.13      2.74 o 
   5  -6  13        6.23        6.31      1.43 o 
   6  -6  13        6.34        6.84      1.41 o 
   7  -6  13       13.22       15.69      1.61 o 
  -5  -5  13        0.80       -1.25      1.90 o 
  -4  -5  13        0.76        1.71      1.90 o 
  -3  -5  13        3.81        4.67      1.30 o 
  -2  -5  13        4.77        7.11      1.36 o 
  -1  -5  13        4.94        2.47      1.10 o 
   0  -5  13      148.32      139.03      3.53 o 
   1  -5  13      132.80      104.97      3.18 o 
   2  -5  13       30.72       28.63      1.87 o 
   3  -5  13       13.69       10.04      3.07 o 
   4  -5  13      101.29      113.60      8.53 o 
   5  -5  13       24.81       27.09      2.00 o 
   6  -5  13        5.59        6.25      1.16 o 
   7  -5  13        1.78        3.69      1.14 o 
  -5  -4  13        5.78        4.58      2.08 o 
  -4  -4  13       10.24        7.31      2.00 o 
  -3  -4  13        0.25        0.43      0.94 o 
  -2  -4  13       30.37       28.82      3.31 o 
  -1  -4  13       98.10      101.45      2.98 o 
   0  -4  13       44.00       51.91      3.41 o 
   1  -4  13       26.16       24.64      1.62 o 
   2  -4  13       97.86       89.72      2.84 o 
   3  -4  13       74.06       86.39      2.84 o 
   4  -4  13      146.36      147.98      3.86 o 
   5  -4  13        2.43        2.72      1.12 o 
   6  -4  13        7.90       12.03      1.33 o 
   7  -4  13        8.14       13.22      2.60 o 
  -6  -3  13        3.08        2.33      1.29 o 
  -5  -3  13       18.46       17.86      1.94 o 
  -4  -3  13        7.70        9.06      2.05 o 
  -3  -3  13       22.80       16.42      1.48 o 
  -2  -3  13       40.21       37.90      1.95 o 
  -1  -3  13      232.57      220.39      4.33 o 
   0  -3  13      314.49      304.81      8.36 o 
   1  -3  13       10.90        8.14      1.11 o 
   2  -3  13       14.33       15.09      1.31 o 
   3  -3  13        0.05        4.69      1.04 o 
   4  -3  13       51.82       47.89      2.24 o 
   5  -3  13        0.67        0.96      1.64 o 
   6  -3  13        0.60       -0.32      1.61 o 
   7  -3  13        6.17        9.40      2.43 o 
  -7  -2  13        5.19        9.27      1.73 o 
  -6  -2  13        3.24        5.21      1.37 o 
  -5  -2  13        0.16       -0.18      1.05 o 
  -4  -2  13       31.59       33.99      1.93 o 
  -3  -2  13       54.47       57.26      1.79 o 
  -2  -2  13      118.82      104.62      2.94 o 
  -1  -2  13       59.74       59.33      4.02 o 
   0  -2  13        2.14       -0.65      0.73 o 
   1  -2  13        4.24        2.65      0.82 o 
   2  -2  13       86.94       86.88      2.50 o 
   3  -2  13       48.90       39.69      3.04 o 
   4  -2  13       12.68       12.70      2.20 o 
   5  -2  13       39.83       34.10      2.99 o 
   6  -2  13       11.46        8.83      2.17 o 
   7  -2  13       11.60       16.16      2.72 o 
  -7  -1  13        2.96        2.21      1.30 o 
  -6  -1  13       50.00       47.62      2.55 o 
  -5  -1  13       50.43       56.94      4.13 o 
  -4  -1  13        0.09        2.83      0.97 o 
  -3  -1  13       15.47       17.64      1.41 o 
  -2  -1  13        7.63       11.85      0.97 o 
  -1  -1  13      148.32      123.09      2.36 o 
   0  -1  13      246.06      230.32      4.21 o 
   1  -1  13      122.16      133.02      4.68 o 
   2  -1  13        7.79        5.46      0.94 o 
   3  -1  13        5.57        7.77      1.79 o 
   4  -1  13        2.67        1.42      1.49 o 
   5  -1  13        8.64        7.01      1.96 o 
   6  -1  13       17.78       16.85      2.68 o 
   7  -1  13        4.67        3.62      2.14 o 
  -8   0  13       15.74       20.59      2.22 o 
  -7   0  13       33.09       42.01      2.44 o 
  -6   0  13        3.07        3.60      1.23 o 
  -5   0  13       75.00       66.94      2.67 o 
  -4   0  13      114.89      122.86      4.23 o 
  -3   0  13        7.50       11.30      1.21 o 
  -2   0  13      111.71      115.92      2.36 o 
  -1   0  13      154.91      156.90      3.05 o 
   0   0  13       19.50       18.84      1.33 o 
   1   0  13        1.43        2.19      0.66 o 
   2   0  13        8.66       11.10      1.18 o 
   3   0  13      109.19      111.66      4.68 o 
   4   0  13      169.06      160.39      5.78 o 
   5   0  13        0.20        2.89      1.69 o 
   6   0  13        5.49        7.23      2.26 o 
   7   0  13        2.61        4.44      2.17 o 
  -8   1  13        0.00        1.40      1.27 o 
  -7   1  13       28.86       26.55      2.12 o 
  -6   1  13      103.03      107.47      3.50 o 
  -5   1  13       47.32       50.31      2.78 o 
  -4   1  13        0.65        1.40      0.84 o 
  -3   1  13      102.01      104.16      2.94 o 
  -2   1  13       71.74       72.39      1.88 o 
  -1   1  13       80.64       66.57      1.80 o 
   0   1  13        0.48        1.66      0.61 o 
   1   1  13       29.12       40.74      2.10 o 
   2   1  13       39.74       36.61      1.94 o 
   3   1  13        8.48       12.92      1.39 o 
   4   1  13       48.30       68.62      2.84 o 
   5   1  13       79.79       90.41      7.53 o 
   6   1  13        5.77        6.85      2.17 o 
  -8   2  13       30.35       33.26      2.47 o 
  -7   2  13        3.75        5.17      1.31 o 
  -6   2  13        0.46       -0.04      1.24 o 
  -5   2  13        8.11       12.13      1.43 o 
  -4   2  13        0.78        2.58      0.95 o 
  -3   2  13        8.44        2.63      0.92 o 
  -2   2  13        0.74        0.02      0.59 o 
  -1   2  13      167.91      169.72      2.96 o 
   0   2  13        7.71        5.90      0.82 o 
   1   2  13       30.38       34.17      1.53 o 
   2   2  13      176.04      180.51      4.11 o 
   3   2  13      197.04      194.98      4.45 o 
   4   2  13      119.01      113.37      3.63 o 
   5   2  13        1.99       -0.47      1.14 o 
   6   2  13       13.38       15.92      2.87 o 
  -8   3  13        0.40        1.66      1.21 o 
  -7   3  13        3.75        2.91      1.21 o 
  -6   3  13        3.47        2.61      1.11 o 
  -5   3  13       10.12       10.43      1.42 o 
  -4   3  13       23.08       17.83      1.93 o 
  -3   3  13        2.73        4.86      1.04 o 
  -2   3  13      426.50      425.00      5.22 o 
  -1   3  13      148.22      159.01      2.95 o 
   0   3  13      109.91      117.67      2.56 o 
   1   3  13        7.04       10.07      1.28 o 
   2   3  13       56.02       55.93      2.49 o 
   3   3  13        0.23       -0.10      1.00 o 
   4   3  13       35.30       40.21      2.45 o 
   5   3  13       25.27       27.29      3.30 o 
  -8   4  13        5.48        7.85      1.86 o 
  -7   4  13        1.19        1.21      1.06 o 
  -6   4  13       11.53       10.73      1.52 o 
  -5   4  13        0.88        0.61      0.87 o 
  -4   4  13        3.69        3.84      1.02 o 
  -3   4  13       31.26       28.88      3.63 o 
  -2   4  13      371.53      357.99      4.82 o 
  -1   4  13        0.02        0.79      0.72 o 
   0   4  13       69.30       61.66      2.44 o 
   1   4  13      102.85       95.99      3.11 o 
   2   4  13       17.72       16.54      1.68 o 
   3   4  13       87.68       85.26      4.65 o 
   4   4  13       29.72       34.51      3.50 o 
   5   4  13       12.43       15.19      2.99 o 
  -8   5  13        7.36        6.82      1.55 o 
  -7   5  13        6.84        7.80      1.50 o 
  -6   5  13       99.13       89.07      3.25 o 
  -5   5  13       46.50       41.55      2.22 o 
  -4   5  13      100.80       92.53      3.08 o 
  -3   5  13        0.59        0.53      1.95 o 
  -2   5  13        4.11        3.26      1.28 o 
  -1   5  13       53.91       54.40      3.49 o 
   0   5  13       81.77       83.91      4.36 o 
   1   5  13      139.86      133.26      5.50 o 
   2   5  13       19.29       20.16      2.70 o 
   3   5  13        4.29        4.66      2.05 o 
   4   5  13       15.46       20.95      3.21 o 
  -8   6  13        2.32        1.02      1.23 o 
  -7   6  13       29.69       27.97      2.17 o 
  -6   6  13       16.85       16.13      1.75 o 
  -5   6  13        0.73       -0.03      0.91 o 
  -4   6  13        8.06        9.18      1.63 o 
  -3   6  13      102.11      100.28      5.13 o 
  -2   6  13       27.99       32.20      3.84 o 
  -1   6  13       11.70        7.01      1.88 o 
   0   6  13        0.77        3.11      1.79 o 
   1   6  13        1.94        6.27      1.96 o 
   2   6  13       25.65       24.83      3.16 o 
   3   6  13       20.39       19.50      3.18 o 
  -8   7  13        0.94        0.51      1.54 o 
  -7   7  13        4.60        4.28      1.39 o 
  -6   7  13       81.21       80.67      3.20 o 
  -5   7  13       67.09       61.71      3.02 o 
  -4   7  13       35.10       29.30      2.82 o 
  -3   7  13        1.61        3.40      1.27 o 
  -2   7  13       35.06       43.79      3.74 o 
  -1   7  13       12.59       13.12      2.46 o 
   0   7  13       22.56       25.72      3.09 o 
   1   7  13        6.29        5.38      1.96 o 
   2   7  13        0.46        0.94      1.74 o 
  -7   8  13       48.81       51.90      2.90 o 
  -6   8  13       14.42       12.61      1.77 o 
  -5   8  13       15.45       21.99      5.19 o 
  -4   8  13       24.18       26.54      2.13 o 
  -3   8  13       36.84       33.01      2.30 o 
  -2   8  13        8.01        8.66      2.34 o 
  -1   8  13        9.16       12.46      2.44 o 
   0   8  13        9.55        8.71      2.31 o 
  -6   9  13        6.82        3.96      1.44 o 
  -5   9  13       15.43       12.60      1.85 o 
  -4   9  13        4.16        4.38      3.33 o 
  -3   9  13        2.79        2.68      1.90 o 
  -2   9  13        0.20       -0.44      1.66 o 
  -1   9  13        0.35        0.99      1.88 o 
   1  -9  14        0.05       -0.91      1.74 o 
   2  -9  14        1.23        0.05      2.14 o 
   3  -9  14        0.23       -0.88      1.27 o 
   4  -9  14        0.94        2.77      1.48 o 
  -1  -8  14        1.20        1.10      1.33 o 
   0  -8  14        1.34        6.78      2.22 o 
   1  -8  14        1.86        0.00      1.76 o 
   2  -8  14        1.02        1.75      1.26 o 
   3  -8  14        3.82        5.20      1.44 o 
   4  -8  14        0.01        0.34      1.29 o 
   5  -8  14        7.29        6.64      1.62 o 
   6  -8  14       14.63       17.58      1.77 o 
  -2  -7  14        0.89        1.38      1.32 o 
  -1  -7  14        1.87        2.30      1.32 o 
   0  -7  14        0.07        0.29      3.31 o 
   1  -7  14        3.41        1.78      1.69 o 
   2  -7  14       18.56       11.71      1.66 o 
   3  -7  14       12.07       14.05      1.78 o 
   4  -7  14        7.24        6.35      1.53 o 
   5  -7  14        0.57        0.92      1.23 o 
   6  -7  14        3.56        2.61      1.11 o 
  -3  -6  14       13.71       18.99      1.99 o 
  -2  -6  14        2.49        4.63      1.38 o 
  -1  -6  14       26.89       26.29      2.01 o 
   0  -6  14       15.38       10.51      1.52 o 
   1  -6  14       42.94       41.65      2.29 o 
   2  -6  14        2.65        4.56      1.22 o 
   3  -6  14        7.85       10.03      1.51 o 
   4  -6  14       94.90      114.70      3.72 o 
   5  -6  14       31.56       36.49      3.34 o 
   6  -6  14        6.96       10.33      1.70 o 
   7  -6  14        0.19        0.55      1.11 o 
  -4  -5  14        0.04        1.03      1.90 o 
  -3  -5  14        0.01       -0.77      1.48 o 
  -2  -5  14       14.32       16.46      1.71 o 
  -1  -5  14        1.43        2.41      1.04 o 
   0  -5  14       75.19       74.36      8.88 o 
   1  -5  14       43.80       42.01      2.23 o 
   2  -5  14       45.35       54.26      2.48 o 
   3  -5  14       48.76       40.65      2.27 o 
   4  -5  14       57.97       50.72      2.94 o 
   5  -5  14        0.05        0.39      1.13 o 
   6  -5  14        8.75       11.12      1.41 o 
   7  -5  14       12.51       16.92      2.87 o 
  -5  -4  14       12.57       12.63      2.77 o 
  -4  -4  14       12.95       12.70      2.44 o 
  -3  -4  14        0.00        0.77      1.54 o 
  -2  -4  14      106.31      105.23      3.21 o 
  -1  -4  14      141.91      131.72      3.52 o 
   0  -4  14       51.01       43.83      2.21 o 
   1  -4  14        0.40        0.78      0.94 o 
   2  -4  14       18.34       18.59      3.01 o 
   3  -4  14       35.28       39.89      2.26 o 
   4  -4  14        8.60        9.29      1.39 o 
   5  -4  14        2.57       -0.21      1.62 o 
   6  -4  14        5.02        8.77      1.54 o 
   7  -4  14        0.68        3.83      2.12 o 
  -6  -3  14        0.74        1.59      2.08 o 
  -5  -3  14        0.60       -0.26      1.57 o 
  -4  -3  14        2.00        2.73      1.71 o 
  -3  -3  14       19.34       16.27      2.36 o 
  -2  -3  14       56.59       61.02      2.48 o 
  -1  -3  14       36.42       30.16      1.84 o 
   0  -3  14       41.46       29.61      2.12 o 
   1  -3  14       50.96       47.40      2.25 o 
   2  -3  14       89.04       85.35      2.68 o 
   3  -3  14      110.89      102.83      4.66 o 
   4  -3  14        0.00       -0.29      1.50 o 
   5  -3  14       22.89       24.23      2.85 o 
   6  -3  14        3.12        2.31      1.90 o 
   7  -3  14        6.64        7.48      2.46 o 
  -6  -2  14       17.91       19.12      2.38 o 
  -5  -2  14        1.16        3.01      1.25 o 
  -4  -2  14       10.83        6.80      1.23 o 
  -3  -2  14        4.93        1.57      1.49 o 
  -2  -2  14       60.34       62.08      2.50 o 
  -1  -2  14      135.24      139.64      5.08 o 
   0  -2  14      106.65       96.65      2.81 o 
   1  -2  14       35.37       35.57      2.82 o 
   2  -2  14       45.64       30.64      2.60 o 
   3  -2  14        3.08        1.74      1.52 o 
   4  -2  14       29.23       26.57      2.73 o 
   5  -2  14        0.82        1.32      1.73 o 
   6  -2  14        7.37        6.56      2.20 o 
   7  -2  14        1.33        1.03      1.98 o 
  -7  -1  14        2.41        3.25      1.32 o 
  -6  -1  14        1.45        1.68      1.19 o 
  -5  -1  14       26.19       30.06      2.03 o 
  -4  -1  14       10.48       10.40      1.34 o 
  -3  -1  14       68.53       76.57      2.56 o 
  -2  -1  14      111.97      123.62      2.53 o 
  -1  -1  14        5.63        5.67      1.07 o 
   0  -1  14       17.28       17.64      1.40 o 
   1  -1  14       13.40       14.61      2.00 o 
   2  -1  14        2.02        0.65      1.20 o 
   3  -1  14       12.48        9.62      1.93 o 
   4  -1  14       19.46       15.74      2.44 o 
   5  -1  14       17.87       18.62      2.72 o 
   6  -1  14        4.33        5.71      2.27 o 
   7  -1  14       27.68       36.75      3.67 o 
  -7   0  14       26.83       32.11      2.40 o 
  -6   0  14       22.50       23.26      2.80 o 
  -5   0  14       43.17       50.72      3.98 o 
  -4   0  14       40.40       45.85      2.24 o 
  -3   0  14        1.08        2.66      0.91 o 
  -2   0  14      260.32      218.45      5.84 o 
  -1   0  14       38.12       26.64      1.28 o 
   0   0  14       79.31       83.00      2.04 o 
   1   0  14       42.70       47.58      1.61 o 
   2   0  14       20.72       13.55      1.98 o 
   3   0  14       66.04       67.73      3.90 o 
   4   0  14       74.78       77.86      4.44 o 
   5   0  14       70.65       82.70      4.58 o 
   6   0  14       25.08       27.77      3.16 o 
  -8   1  14       24.29       30.68      6.29 o 
  -7   1  14        0.16        1.95      1.24 o 
  -6   1  14        0.16       -0.70      0.94 o 
  -5   1  14        9.87       15.70      2.26 o 
  -4   1  14        1.69       -0.98      0.65 o 
  -3   1  14      105.14       96.47      5.25 o 
  -2   1  14      106.95      105.04      2.35 o 
  -1   1  14       87.99       79.32      2.01 o 
   0   1  14        6.99       11.03      1.33 o 
   1   1  14      147.54      165.40      2.99 o 
   2   1  14      140.85      139.68      3.51 o 
   3   1  14      121.83      136.99      3.66 o 
   4   1  14       59.65       69.06      4.31 o 
   5   1  14        5.48        8.39      2.31 o 
   6   1  14       21.62       19.22      3.06 o 
  -8   2  14        3.10        5.01      1.53 o 
  -7   2  14        1.97        0.67      1.12 o 
  -6   2  14        0.87       -0.29      0.95 o 
  -5   2  14       37.80       33.38      2.84 o 
  -4   2  14       29.02       26.19      1.77 o 
  -3   2  14       20.18       17.64      1.47 o 
  -2   2  14      166.68      178.46      3.12 o 
  -1   2  14      100.84      107.13      2.44 o 
   0   2  14       96.93      104.66      2.40 o 
   1   2  14        3.57        3.25      0.84 o 
   2   2  14        0.01       -0.91      0.70 o 
   3   2  14       16.07       15.53      1.62 o 
   4   2  14       91.11       98.19      3.48 o 
   5   2  14       22.95       18.00      1.95 o 
  -8   3  14        7.05       10.09      1.79 o 
  -7   3  14        0.05       -0.35      1.10 o 
  -6   3  14        9.95        9.90      1.48 o 
  -5   3  14       16.84       20.47      1.75 o 
  -4   3  14      111.47      102.98      4.15 o 
  -3   3  14       27.69       24.32      1.70 o 
  -2   3  14      443.60      438.56      5.49 o 
  -1   3  14       71.87       70.06      2.13 o 
   0   3  14       35.49       42.10      1.70 o 
   1   3  14      277.23      265.64      4.20 o 
   2   3  14      133.08      129.55      3.72 o 
   3   3  14      107.02       95.97      3.35 o 
   4   3  14       19.49       20.42      1.98 o 
   5   3  14        5.72        4.87      2.24 o 
  -8   4  14        2.97        0.28      1.27 o 
  -7   4  14       12.29       16.67      2.31 o 
  -6   4  14       63.24       58.22      4.68 o 
  -5   4  14       54.66       51.39      2.43 o 
  -4   4  14        2.07        1.94      1.03 o 
  -3   4  14       68.87       68.20      2.62 o 
  -2   4  14        0.40        0.65      1.00 o 
  -1   4  14       32.61       31.65      1.56 o 
   0   4  14       99.43      100.14      2.56 o 
   1   4  14      110.99       97.70      3.20 o 
   2   4  14        2.42        2.04      1.08 o 
   3   4  14       41.59       43.31      3.64 o 
   4   4  14        5.32        7.14      2.19 o 
  -8   5  14        8.90        6.50      1.64 o 
  -7   5  14       16.55       16.36      1.96 o 
  -6   5  14        0.04        0.50      2.79 o 
  -5   5  14       25.89       22.92      1.85 o 
  -4   5  14       67.37       75.82      2.89 o 
  -3   5  14       55.95       70.96      2.77 o 
  -2   5  14       50.27       49.86      3.74 o 
  -1   5  14       14.15       15.93      1.67 o 
   0   5  14       14.12       11.76      2.22 o 
   1   5  14       27.49       27.99      2.90 o 
   2   5  14       34.38       45.83      3.64 o 
   3   5  14       18.66       12.05      2.55 o 
  -8   6  14        4.50        6.47      1.60 o 
  -7   6  14       44.96       43.93      4.08 o 
  -6   6  14       89.36       95.49      3.47 o 
  -5   6  14       52.96       51.45      2.60 o 
  -4   6  14       20.16       21.00      2.02 o 
  -3   6  14        4.46        8.97      1.45 o 
  -2   6  14       25.06       29.39      2.12 o 
  -1   6  14       50.86       43.45      3.38 o 
   0   6  14       24.63       24.04      2.87 o 
   1   6  14        1.50        1.86      1.71 o 
   2   6  14        0.16       -1.62      1.52 o 
  -7   7  14       21.09       27.82      2.33 o 
  -6   7  14        0.13        2.01      1.19 o 
  -5   7  14       21.89       27.11      2.15 o 
  -4   7  14       48.79       54.96      2.67 o 
  -3   7  14       76.68       81.07      3.66 o 
  -2   7  14       58.01       53.02      4.25 o 
  -1   7  14        0.01       -0.14      1.44 o 
   0   7  14       14.73       10.10      2.38 o 
   1   7  14        1.83        3.40      1.95 o 
  -6   8  14       15.57       16.74      1.99 o 
  -5   8  14       17.78       14.34      1.88 o 
  -4   8  14       17.82       16.41      1.92 o 
  -3   8  14        0.01       -0.26      1.00 o 
  -2   8  14        0.49       -0.99      1.33 o 
  -1   8  14        0.00       -1.25      1.33 o 
   0   8  14        0.14       -1.69      1.55 o 
  -5   9  14        0.21        1.60      1.22 o 
  -4   9  14        5.17        4.70      1.46 o 
  -3   9  14        0.28        1.22      1.36 o 
   0  -8  15        0.09       -0.56      1.76 o 
   1  -8  15        0.39       -1.57      1.55 o 
   2  -8  15        0.35       -1.21      1.07 o 
   3  -8  15       15.06       12.21      1.81 o 
   4  -8  15        8.23        7.44      1.68 o 
   5  -8  15        0.84       -0.09      1.30 o 
  -2  -7  15        0.63       -0.81      1.27 o 
  -1  -7  15        0.34        1.52      1.78 o 
   0  -7  15        1.10        0.55      1.59 o 
   1  -7  15        1.44        1.55      1.73 o 
   2  -7  15        3.72        3.24      1.79 o 
   3  -7  15        1.38        2.30      1.39 o 
   4  -7  15       40.32       40.22      2.48 o 
   5  -7  15       24.80       25.17      2.26 o 
   6  -7  15        0.40        0.35      1.30 o 
  -3  -6  15        8.46        6.77      2.19 o 
  -2  -6  15        2.76        3.19      1.36 o 
  -1  -6  15        0.51        0.80      1.10 o 
   0  -6  15       12.46       11.02      1.58 o 
   1  -6  15       22.55       23.66      2.80 o 
   2  -6  15       13.74       18.01      1.83 o 
   3  -6  15        8.80        7.76      1.52 o 
   4  -6  15        5.08        5.16      1.44 o 
   5  -6  15        0.95       -0.02      1.50 o 
   6  -6  15       14.47       15.56      1.60 o 
  -4  -5  15       11.17       14.46      2.92 o 
  -3  -5  15        0.01       -1.21      1.66 o 
  -2  -5  15       31.49       27.64      2.06 o 
  -1  -5  15       17.45       15.43      2.32 o 
   0  -5  15       17.98       19.85      2.44 o 
   1  -5  15        0.10       -1.27      0.94 o 
   2  -5  15       31.24       32.19      2.02 o 
   3  -5  15       75.89       78.73      4.59 o 
   4  -5  15       21.16       23.39      1.95 o 
   5  -5  15        0.00       -2.32      1.62 o 
   6  -5  15        0.22       -2.09      1.80 o 
   7  -5  15        0.18        0.10      1.98 o 
  -5  -4  15        2.65        3.04      2.22 o 
  -4  -4  15        5.44        7.11      2.24 o 
  -3  -4  15        2.39        7.06      2.10 o 
  -2  -4  15        0.11       -0.11      1.03 o 
  -1  -4  15       18.07       18.63      1.74 o 
   0  -4  15       61.69       62.70      2.55 o 
   1  -4  15       26.66       29.98      1.87 o 
   2  -4  15       74.49       52.26      2.35 o 
   3  -4  15       20.97       12.42      2.27 o 
   4  -4  15        6.20        4.46      1.81 o 
   5  -4  15       40.62       37.08      3.45 o 
   6  -4  15        0.03        0.09      1.64 o 
   7  -4  15        3.72        3.06      2.19 o 
  -5  -3  15        4.45        3.01      2.10 o 
  -4  -3  15        0.13        0.31      1.62 o 
  -3  -3  15       24.37       18.71      2.51 o 
  -2  -3  15        8.47        9.11      1.40 o 
  -1  -3  15        9.09        6.79      1.26 o 
   0  -3  15       11.79        7.27      1.24 o 
   1  -3  15        0.65        0.72      1.23 o 
   2  -3  15        2.10        0.26      1.42 o 
   3  -3  15       15.42       14.83      2.39 o 
   4  -3  15       14.12       12.92      2.43 o 
   5  -3  15        2.32       -0.19      1.71 o 
   6  -3  15        4.83        2.82      2.12 o 
   7  -3  15        1.77        3.61      2.31 o 
  -6  -2  15        0.69        1.17      1.27 o 
  -5  -2  15        9.91       10.73      2.29 o 
  -4  -2  15       14.41       11.46      2.24 o 
  -3  -2  15       26.85       22.14      2.63 o 
  -2  -2  15        7.50        8.59      1.56 o 
  -1  -2  15       17.86       16.81      1.51 o 
   0  -2  15        0.32        0.08      1.08 o 
   1  -2  15        0.07       -0.29      1.09 o 
   2  -2  15        1.28        0.92      1.26 o 
   3  -2  15        0.01       -0.31      1.32 o 
   4  -2  15        9.06        9.82      2.14 o 
   5  -2  15        5.10        6.32      2.12 o 
   6  -2  15       24.75       27.68      3.35 o 
  -7  -1  15        2.86        5.28      1.62 o 
  -6  -1  15       13.80       13.52      1.80 o 
  -5  -1  15       35.91       43.09      2.43 o 
  -4  -1  15       23.29       31.84      2.06 o 
  -3  -1  15       27.70       24.64      1.69 o 
  -2  -1  15      163.46      175.16      9.73 o 
  -1  -1  15        0.11       -0.46      0.78 o 
   0  -1  15       13.07       18.28      1.47 o 
   1  -1  15        0.44        0.42      0.78 o 
   2  -1  15        0.54        2.92      1.52 o 
   3  -1  15       35.39       31.56      2.85 o 
   4  -1  15       24.57       27.10      2.97 o 
   5  -1  15       56.75       61.41      4.34 o 
   6  -1  15        5.66        7.19      2.38 o 
  -7   0  15        1.93        4.07      2.16 o 
  -6   0  15        0.00       -1.50      1.00 o 
  -5   0  15        0.78        1.11      1.06 o 
  -4   0  15        0.60        0.33      0.89 o 
  -3   0  15        4.80        8.04      1.23 o 
  -2   0  15        9.78       14.76      1.64 o 
  -1   0  15       51.95       61.84      1.87 o 
   0   0  15        3.51        7.25      1.15 o 
   1   0  15        6.21        4.10      1.00 o 
   2   0  15        0.97        1.28      1.47 o 
   3   0  15       43.68       53.72      3.78 o 
   4   0  15       15.79       13.69      2.43 o 
   5   0  15        0.26        1.49      1.93 o 
   6   0  15       58.76       65.18      4.44 o 
  -7   1  15        5.41        4.20      1.48 o 
  -6   1  15       29.90       29.87      2.17 o 
  -5   1  15        2.14        1.56      1.00 o 
  -4   1  15       40.93       47.05      3.55 o 
  -3   1  15       74.32       75.27      2.69 o 
  -2   1  15      203.61      223.26      5.57 o 
  -1   1  15      266.14      295.61      5.33 o 
   0   1  15       30.84       37.20      1.58 o 
   1   1  15       18.86       11.21      1.68 o 
   2   1  15        3.54        4.25      1.12 o 
   3   1  15       24.85       23.49      2.75 o 
   4   1  15      108.02      121.18      5.60 o 
   5   1  15       39.78       38.46      3.52 o 
  -7   2  15        0.02        0.69      1.21 o 
  -6   2  15        2.77        1.85      1.65 o 
  -5   2  15        2.16        1.45      1.68 o 
  -4   2  15       14.13       15.02      1.55 o 
  -3   2  15        1.22        3.78      1.04 o 
  -2   2  15      177.07      156.49      3.02 o 
  -1   2  15       14.21        9.57      1.05 o 
   0   2  15       73.82       77.86      3.53 o 
   1   2  15      128.72      127.35      2.82 o 
   2   2  15      113.68      114.12      7.41 o 
   3   2  15       33.44       28.74      4.37 o 
   4   2  15        3.39        2.15      1.30 o 
   5   2  15       29.74       32.87      3.57 o 
  -8   3  15        2.40        0.48      1.31 o 
  -7   3  15        4.41        2.70      1.35 o 
  -6   3  15       29.35       24.36      2.05 o 
  -5   3  15       15.35       11.12      1.53 o 
  -4   3  15        0.25        1.19      0.99 o 
  -3   3  15       22.58       30.78      2.24 o 
  -2   3  15       40.07       45.55      2.67 o 
  -1   3  15       42.57       38.90      1.69 o 
   0   3  15       18.80       18.97      1.62 o 
   1   3  15       16.76       20.93      1.40 o 
   2   3  15        0.20        0.62      0.83 o 
   3   3  15       81.82       90.91      3.41 o 
   4   3  15       22.25       24.71      2.18 o 
  -8   4  15        0.82       -0.18      1.31 o 
  -7   4  15        1.88        0.17      1.20 o 
  -6   4  15       31.97       28.95      2.18 o 
  -5   4  15       60.08       58.48      3.72 o 
  -4   4  15       35.13       36.89      5.35 o 
  -3   4  15       72.81       65.06      2.74 o 
  -2   4  15       93.31       93.33      2.46 o 
  -1   4  15       28.66       28.05      1.54 o 
   0   4  15       89.17       90.86      2.53 o 
   1   4  15       30.58       36.21      1.77 o 
   2   4  15        6.41       13.85      1.70 o 
   3   4  15       12.27       10.85      2.39 o 
   4   4  15        0.22        2.61      1.90 o 
  -7   5  15       30.88       32.73      2.97 o 
  -6   5  15       45.20       43.02      2.59 o 
  -5   5  15       15.34       18.89      1.88 o 
  -4   5  15       13.09       14.30      1.67 o 
  -3   5  15        6.86        9.10      2.80 o 
  -2   5  15      145.25      152.39      4.16 o 
  -1   5  15      148.45      153.23      4.16 o 
   0   5  15        2.38        3.84      1.25 o 
   1   5  15        0.22       -1.74      1.16 o 
   2   5  15        0.34        0.22      1.49 o 
   3   5  15        0.10       -1.04      1.50 o 
  -7   6  15        0.09       -0.21      1.25 o 
  -6   6  15        1.75        3.41      1.37 o 
  -5   6  15       28.87       30.96      2.20 o 
  -4   6  15       59.88       62.49      3.71 o 
  -3   6  15      144.56      135.46      4.03 o 
  -2   6  15       88.36       87.10      3.35 o 
  -1   6  15        1.46        2.72      1.27 o 
   0   6  15       15.21       13.09      2.49 o 
   1   6  15        0.64        2.79      1.76 o 
   2   6  15        0.44        0.29      1.79 o 
  -7   7  15       55.14       58.84      3.09 o 
  -6   7  15       29.34       34.11      2.47 o 
  -5   7  15       18.81       12.89      1.76 o 
  -4   7  15       16.96       13.76      1.79 o 
  -3   7  15        0.00       -0.45      1.25 o 
  -2   7  15        0.50        2.12      1.22 o 
  -1   7  15        4.43        3.11      1.78 o 
   0   7  15        2.69        0.48      1.69 o 
   1   7  15        0.10        1.32      1.88 o 
  -6   8  15        1.68        1.97      2.62 o 
  -5   8  15       18.87       25.84      2.32 o 
  -4   8  15        0.56        0.05      1.12 o 
  -3   8  15        2.43        2.32      1.24 o 
  -2   8  15        0.25        1.23      1.27 o 
  -1   8  15        9.72       13.11      2.73 o 
   1  -8  16        2.10       -0.12      1.66 o 
   2  -8  16        0.02       -2.14      1.43 o 
   3  -8  16       12.11       14.91      2.05 o 
   4  -8  16       19.69       20.57      2.47 o 
  -1  -7  16        0.72        2.09      1.24 o 
   0  -7  16        0.80        0.22      1.66 o 
   1  -7  16       13.72       10.88      2.43 o 
   2  -7  16       10.91       11.35      1.76 o 
   3  -7  16        0.04        0.98      1.27 o 
   4  -7  16        3.31        5.59      1.57 o 
   5  -7  16        0.46       -1.45      1.23 o 
  -2  -6  16        6.88        6.04      1.56 o 
  -1  -6  16       10.23       13.43      2.11 o 
   0  -6  16        5.76        7.17      1.49 o 
   1  -6  16        1.94        2.44      1.85 o 
   2  -6  16       25.92       26.86      2.24 o 
   3  -6  16       43.23       36.38      2.34 o 
   4  -6  16       43.18       44.26      2.92 o 
   5  -6  16        3.56        1.85      1.90 o 
   6  -6  16        1.10        0.29      1.85 o 
  -3  -5  16        2.68       -0.84      1.78 o 
  -2  -5  16        6.47        8.69      1.53 o 
  -1  -5  16        2.45        2.95      2.05 o 
   0  -5  16       17.66       20.05      3.55 o 
   1  -5  16       13.10       10.05      2.29 o 
   2  -5  16       18.01       13.36      2.29 o 
   3  -5  16       12.73       11.16      2.34 o 
   4  -5  16        2.07       -0.24      1.71 o 
   5  -5  16       16.13       21.29      3.04 o 
   6  -5  16        0.85        0.78      1.36 o 
  -4  -4  16        1.52       -0.48      1.61 o 
  -3  -4  16       13.32        6.83      2.19 o 
  -2  -4  16       12.23       12.08      1.72 o 
  -1  -4  16        5.51        5.86      2.54 o 
   0  -4  16        1.83        1.86      1.09 o 
   1  -4  16        7.22        5.62      1.86 o 
   2  -4  16        8.87        4.72      1.67 o 
   3  -4  16       11.06       11.46      2.32 o 
   4  -4  16        9.64        9.67      2.38 o 
   5  -4  16       11.31       17.19      2.80 o 
   6  -4  16        0.06        1.21      2.03 o 
  -5  -3  16        7.27        5.93      2.24 o 
  -4  -3  16       11.02       13.02      2.61 o 
  -3  -3  16       12.36       14.52      2.43 o 
  -2  -3  16        0.28       -0.77      0.96 o 
  -1  -3  16       15.72       12.81      1.50 o 
   0  -3  16        1.51        0.11      0.97 o 
   1  -3  16        1.02        0.43      1.38 o 
   2  -3  16        0.76        0.53      1.47 o 
   3  -3  16        3.70        3.66      1.69 o 
   4  -3  16       22.37       20.13      2.75 o 
   5  -3  16       10.55        9.09      2.55 o 
   6  -3  16       23.65       23.73      3.30 o 
  -6  -2  16        5.35        6.39      2.31 o 
  -5  -2  16        7.42        6.13      2.12 o 
  -4  -2  16        4.30        4.99      2.03 o 
  -3  -2  16        0.20        0.21      1.35 o 
  -2  -2  16       10.14        9.55      1.41 o 
  -1  -2  16        3.91        9.80      2.17 o 
   0  -2  16       22.84       19.09      1.56 o 
   1  -2  16       42.08       39.50      3.16 o 
   2  -2  16        0.88        0.43      1.49 o 
   3  -2  16        8.65        7.79      2.08 o 
   4  -2  16       32.72       30.19      3.18 o 
   5  -2  16       33.67       42.00      3.84 o 
   6  -2  16        0.08        0.63      1.98 o 
  -6  -1  16       15.51       16.38      1.96 o 
  -5  -1  16        4.57        4.83      1.35 o 
  -4  -1  16        0.05        1.57      1.57 o 
  -3  -1  16       17.60       27.51      2.87 o 
  -2  -1  16        3.78        1.73      1.12 o 
  -1  -1  16        7.07       10.66      1.33 o 
   0  -1  16        0.83        2.42      1.01 o 
   1  -1  16        0.02        0.38      1.26 o 
   2  -1  16       16.31       20.95      2.51 o 
   3  -1  16       28.19       22.90      2.70 o 
   4  -1  16        9.46        7.69      2.14 o 
   5  -1  16       17.79       17.82      3.02 o 
   6  -1  16       25.35       29.35      3.55 o 
  -7   0  16       17.30       21.13      2.23 o 
  -6   0  16       15.22       20.86      2.94 o 
  -5   0  16        4.56        3.64      1.20 o 
  -4   0  16       13.93       12.02      1.49 o 
  -3   0  16        9.36        9.47      1.33 o 
  -2   0  16      132.21      145.55      3.00 o 
  -1   0  16      101.26      115.58      3.27 o 
   0   0  16        8.51        9.70      1.28 o 
   1   0  16        0.28        0.28      2.05 o 
   2   0  16        9.10        6.24      1.93 o 
   3   0  16       31.23       33.23      3.20 o 
   4   0  16      109.65      118.19      5.42 o 
   5   0  16        8.89        9.45      2.38 o 
  -7   1  16        0.84       -0.54      1.12 o 
  -6   1  16        0.61        0.00      1.09 o 
  -5   1  16       13.29       13.29      1.66 o 
  -4   1  16       40.21       45.34      2.35 o 
  -3   1  16        3.11        3.32      1.81 o 
  -2   1  16       24.71       24.11      1.83 o 
  -1   1  16       29.02       27.73      1.44 o 
   0   1  16        0.93        1.86      1.14 o 
   1   1  16      127.61      139.62      3.69 o 
   2   1  16      173.15      184.06      4.24 o 
   3   1  16       20.08       15.74      2.46 o 
   4   1  16        0.07        0.85      1.69 o 
   5   1  16       27.44       25.19      3.16 o 
  -7   2  16        0.31        0.39      1.23 o 
  -6   2  16        7.87        4.62      1.44 o 
  -5   2  16        1.69        1.45      1.11 o 
  -4   2  16       16.07       20.31      1.80 o 
  -3   2  16      100.98      108.10      4.13 o 
  -2   2  16      205.84      228.51      3.85 o 
  -1   2  16       31.72       33.85      1.59 o 
   0   2  16       34.47       31.05      1.59 o 
   1   2  16       15.03       11.93      1.20 o 
   2   2  16        0.88        3.08      0.94 o 
   3   2  16       69.68       72.67      4.43 o 
   4   2  16       21.01       24.40      3.13 o 
   5   2  16        0.07       -1.01      1.61 o 
  -7   3  16        0.01       -1.55      1.03 o 
  -6   3  16       30.91       26.53      2.15 o 
  -5   3  16       53.51       57.10      2.77 o 
  -4   3  16       86.05       89.49      4.44 o 
  -3   3  16       97.58      100.83      3.26 o 
  -2   3  16       58.49       56.59      2.05 o 
  -1   3  16       47.75       51.20      2.66 o 
   0   3  16       53.32       54.90      2.21 o 
   1   3  16       55.00       51.27      2.49 o 
   2   3  16        2.96        2.42      0.94 o 
   3   3  16        8.72        9.35      1.60 o 
   4   3  16        0.75       -1.32      1.50 o 
  -7   4  16       11.49       12.45      1.81 o 
  -6   4  16       33.56       31.45      2.32 o 
  -5   4  16       10.04       10.90      2.20 o 
  -4   4  16        6.44        5.70      1.35 o 
  -3   4  16       73.46       72.69      3.56 o 
  -2   4  16      146.75      160.28      3.32 o 
  -1   4  16       63.79       60.83      2.16 o 
   0   4  16        2.07        2.78      0.96 o 
   1   4  16        8.07        5.53      1.66 o 
   2   4  16        0.52       -1.07      1.05 o 
   3   4  16        0.77       -0.09      1.62 o 
  -7   5  16        0.06       -1.01      1.10 o 
  -6   5  16        7.15        5.77      2.19 o 
  -5   5  16       43.70       46.72      2.79 o 
  -4   5  16       90.99       89.43      3.36 o 
  -3   5  16      108.90      102.04      3.50 o 
  -2   5  16       21.20       17.73      1.81 o 
  -1   5  16       12.25        7.81      1.47 o 
   0   5  16        2.73        2.58      1.17 o 
   1   5  16        0.10        0.70      1.61 o 
   2   5  16        1.02        0.21      1.67 o 
  -7   6  16       35.15       30.92      3.30 o 
  -6   6  16       47.46       42.56      2.64 o 
  -5   6  16        5.77        2.88      1.63 o 
  -4   6  16        1.59       -0.16      1.03 o 
  -3   6  16        8.82       12.67      1.74 o 
  -2   6  16        0.01       -0.20      1.44 o 
  -1   6  16       26.29       26.08      2.17 o 
   0   6  16        0.79        1.42      1.51 o 
   1   6  16        3.51        0.43      1.81 o 
  -6   7  16        1.78        1.97      1.41 o 
  -5   7  16       41.68       41.91      3.02 o 
  -4   7  16        5.08        2.88      1.33 o 
  -3   7  16        0.03       -0.73      0.98 o 
  -2   7  16        3.25        4.94      1.43 o 
  -1   7  16        7.20        9.70      1.71 o 
   0   7  16        0.98        1.81      1.74 o 
  -4   8  16        1.37        0.77      1.25 o 
  -3   8  16        0.59        0.54      1.16 o 
   0  -7  17        2.50        1.57      2.02 o 
   1  -7  17        2.54        1.26      1.93 o 
   2  -7  17        5.60        3.29      1.65 o 
   3  -7  17        8.58        5.73      1.53 o 
   4  -7  17        9.22        6.27      2.43 o 
  -2  -6  17        0.56        1.43      1.42 o 
  -1  -6  17        1.17        0.21      1.27 o 
   0  -6  17       22.99       15.89      2.79 o 
   1  -6  17        0.36       -0.53      1.67 o 
   2  -6  17        0.13        0.43      1.14 o 
   3  -6  17        0.67        3.98      2.00 o 
   4  -6  17        0.71        0.05      1.91 o 
   5  -6  17        3.64        0.39      2.05 o 
  -3  -5  17        9.62        8.46      2.46 o 
  -2  -5  17        8.39        7.45      1.55 o 
  -1  -5  17        2.28        3.20      1.40 o 
   0  -5  17        0.04        0.64      1.06 o 
   1  -5  17       16.44       15.67      2.63 o 
   2  -5  17       15.53       19.55      2.77 o 
   3  -5  17       24.33       23.49      3.01 o 
   4  -5  17       12.85       13.31      2.75 o 
   5  -5  17        0.50        0.41      1.88 o 
  -4  -4  17        8.22       13.16      2.84 o 
  -3  -4  17        5.62        5.60      2.19 o 
  -2  -4  17        1.43        4.69      2.53 o 
  -1  -4  17        8.72        8.24      1.43 o 
   0  -4  17        4.90        2.91      1.17 o 
   1  -4  17        2.07        2.72      1.83 o 
   2  -4  17        0.75        0.03      1.57 o 
   3  -4  17        6.48        9.18      2.31 o 
   4  -4  17        2.17        3.33      2.02 o 
   5  -4  17        1.69        2.92      2.14 o 
   6  -4  17        4.31        8.15      2.63 o 
  -5  -3  17        0.00        1.44      1.79 o 
  -4  -3  17        0.95       -2.41      1.61 o 
  -3  -3  17        2.86        0.97      1.73 o 
  -2  -3  17        8.52        7.93      1.47 o 
  -1  -3  17        2.64        1.55      1.13 o 
   0  -3  17       10.10        8.71      1.38 o 
   1  -3  17       14.33       11.11      2.24 o 
   2  -3  17        2.82        2.00      1.69 o 
   3  -3  17        9.77        6.65      2.10 o 
   4  -3  17       29.46       30.23      3.31 o 
   5  -3  17        0.45        0.48      1.91 o 
   6  -3  17        1.60        2.70      2.19 o 
  -5  -2  17        6.40        3.98      2.24 o 
  -4  -2  17        0.72        1.01      1.62 o 
  -3  -2  17        5.99        5.47      2.00 o 
  -2  -2  17        2.98        2.00      1.14 o 
  -1  -2  17        7.75        7.80      1.34 o 
   0  -2  17        6.50        7.58      1.31 o 
   1  -2  17        1.86        1.73      1.55 o 
   2  -2  17        0.01        1.40      1.57 o 
   3  -2  17        6.76        7.64      2.22 o 
   4  -2  17       10.82       12.54      2.65 o 
   5  -2  17       19.67       23.20      3.13 o 
  -6  -1  17        2.09        2.61      2.17 o 
  -5  -1  17        1.60       -0.24      1.78 o 
  -4  -1  17        0.64       -0.32      1.49 o 
  -3  -1  17        8.77       13.93      2.39 o 
  -2  -1  17        7.06        5.52      1.28 o 
  -1  -1  17       61.80       58.75      2.53 o 
   0  -1  17       33.84       36.76      2.16 o 
   1  -1  17        6.84        3.86      1.13 o 
   2  -1  17       16.67       11.33      2.27 o 
   3  -1  17       49.30       52.44      3.79 o 
   4  -1  17       52.10       63.77      4.41 o 
   5  -1  17        3.46        2.48      2.14 o 
  -6   0  17        0.06       -0.66      1.20 o 
  -5   0  17        7.40        6.66      1.51 o 
  -4   0  17        0.12       -0.74      0.93 o 
  -3   0  17       14.67        9.98      2.12 o 
  -2   0  17        9.97       14.35      1.59 o 
  -1   0  17       11.29        9.30      1.39 o 
   0   0  17       54.97       60.21      2.54 o 
   1   0  17      130.62      148.49      3.87 o 
   2   0  17      114.39      129.31      5.59 o 
   3   0  17        7.47        4.99      1.96 o 
   4   0  17        6.51       10.68      2.48 o 
   5   0  17       11.11       12.27      2.77 o 
  -6   1  17        3.15        3.47      1.36 o 
  -5   1  17        1.87        3.60      1.24 o 
  -4   1  17       14.38       19.64      1.81 o 
  -3   1  17       39.86       43.97      3.55 o 
  -2   1  17      218.34      246.47      4.11 o 
  -1   1  17       93.37       99.41      2.54 o 
   0   1  17       43.68       40.73      2.23 o 
   1   1  17        5.48        7.00      1.38 o 
   2   1  17        2.89        2.65      1.73 o 
   3   1  17       72.38       72.43      4.36 o 
   4   1  17       23.28       21.72      3.06 o 
   5   1  17        0.62        2.31      2.08 o 
  -7   2  17        0.00        0.03      1.28 o 
  -6   2  17       35.97       33.67      2.45 o 
  -5   2  17       34.48       39.46      4.02 o 
  -4   2  17       43.45       44.46      2.42 o 
  -3   2  17       22.03       21.63      1.85 o 
  -2   2  17       27.62       21.25      2.01 o 
  -1   2  17       62.97       75.98      2.33 o 
   0   2  17      141.69      155.38      3.65 o 
   1   2  17       93.25       97.76      2.64 o 
   2   2  17        4.87        5.69      1.66 o 
   3   2  17        2.72        3.26      1.69 o 
   4   2  17        0.03       -2.23      1.49 o 
  -7   3  17        8.01       10.40      1.88 o 
  -6   3  17        8.15       11.07      1.71 o 
  -5   3  17        0.00        0.85      1.44 o 
  -4   3  17       11.14       14.90      1.76 o 
  -3   3  17      154.33      160.61      4.30 o 
  -2   3  17      133.84      131.88      3.78 o 
  -1   3  17      113.96      102.97      2.73 o 
   0   3  17       12.01       10.91      1.24 o 
   1   3  17        7.60        5.06      1.00 o 
   2   3  17        1.69        1.85      0.97 o 
   3   3  17        1.80        0.82      1.24 o 
  -7   4  17        3.99        2.19      1.47 o 
  -6   4  17       30.73       36.00      3.01 o 
  -5   4  17       43.02       40.20      2.54 o 
  -4   4  17       49.19       48.92      2.61 o 
  -3   4  17       16.40       13.89      1.69 o 
  -2   4  17        5.75        5.25      1.50 o 
  -1   4  17       15.57       16.06      1.61 o 
   0   4  17        1.40        1.78      0.92 o 
   1   4  17        2.23        5.55      1.74 o 
   2   4  17        3.08        6.71      2.23 o 
   3   4  17        4.01        1.32      1.91 o 
  -6   5  17       24.69       29.00      2.36 o 
  -5   5  17        2.82        5.49      1.40 o 
  -4   5  17        8.64        9.10      1.57 o 
  -3   5  17       14.45       14.94      1.76 o 
  -2   5  17        0.95        0.86      1.92 o 
  -1   5  17        2.38        1.02      1.17 o 
   0   5  17        2.49        4.63      1.31 o 
   1   5  17        0.51        0.04      1.11 o 
   2   5  17        3.43        2.87      1.41 o 
  -6   6  17        8.67        8.27      1.77 o 
  -5   6  17       38.42       43.15      5.48 o 
  -4   6  17       22.96       27.32      3.73 o 
  -3   6  17        9.79        9.71      1.68 o 
  -2   6  17       17.11       18.07      2.02 o 
  -1   6  17        0.03       -0.39      1.17 o 
   0   6  17        0.28       -0.47      1.14 o 
  -5   7  17        7.48        5.66      2.32 o 
  -4   7  17        8.34        6.89      1.65 o 
  -3   7  17        0.91        1.66      1.26 o 
  -2   7  17        6.19        6.03      1.29 o 
  -1   7  17        2.68        1.35      3.25 o 
   2  -7  18        0.03       -0.27      1.85 o 
  -1  -6  18        0.33        0.30      1.32 o 
   0  -6  18        0.93        2.31      2.10 o 
   1  -6  18        0.04        0.03      1.64 o 
   2  -6  18        9.16       13.07      2.60 o 
   3  -6  18        9.89        5.30      2.05 o 
   4  -6  18        0.32        2.43      2.14 o 
  -2  -5  18        1.29        1.81      1.43 o 
  -1  -5  18       17.00       12.96      2.17 o 
   0  -5  18        0.00       -0.27      1.81 o 
   1  -5  18        2.03        1.40      1.85 o 
   2  -5  18        3.27        4.48      2.07 o 
   3  -5  18        1.19        2.07      2.03 o 
   4  -5  18        2.88        4.44      2.24 o 
   5  -5  18        3.17        3.20      2.12 o 
  -3  -4  18        1.11        2.15      1.98 o 
  -2  -4  18        3.37        3.85      1.44 o 
  -1  -4  18        0.29        0.40      1.43 o 
   0  -4  18        7.83        9.47      1.55 o 
   1  -4  18        3.98        3.20      1.76 o 
   2  -4  18        0.06        0.03      1.66 o 
   3  -4  18       14.42       19.22      2.85 o 
   4  -4  18        8.18        8.44      2.43 o 
   5  -4  18        0.67       -1.55      1.98 o 
  -4  -3  18        0.11       -0.79      1.62 o 
  -3  -3  18        2.18        4.36      1.98 o 
  -2  -3  18        1.50        0.43      1.13 o 
  -1  -3  18        3.75        2.86      1.20 o 
   0  -3  18       33.15       31.16      2.10 o 
   1  -3  18        7.77       11.99      2.39 o 
   2  -3  18        4.61        5.31      2.05 o 
   3  -3  18        0.17        0.92      1.76 o 
   4  -3  18        0.01       -2.12      1.74 o 
   5  -3  18        9.17       12.37      2.79 o 
  -5  -2  18        0.00       -0.91      1.64 o 
  -4  -2  18        0.55       -0.56      1.76 o 
  -3  -2  18        4.30        1.03      1.78 o 
  -2  -2  18        0.60        1.30      1.11 o 
  -1  -2  18       59.55       68.41      2.87 o 
   0  -2  18        5.01        5.17      1.33 o 
   1  -2  18        5.75        8.00      2.10 o 
   2  -2  18       35.68       39.79      3.38 o 
   3  -2  18       25.42       29.54      3.18 o 
   4  -2  18       14.51       14.98      2.85 o 
   5  -2  18        5.99        6.95      2.31 o 
  -5  -1  18        0.30        0.84      1.76 o 
  -4  -1  18        0.30        0.31      1.54 o 
  -3  -1  18        2.82        2.65      1.83 o 
  -2  -1  18       13.24       16.20      2.49 o 
  -1  -1  18        1.85        3.76      1.20 o 
   0  -1  18       38.48       45.08      2.39 o 
   1  -1  18       32.42       32.02      3.13 o 
   2  -1  18       60.06       72.62      4.43 o 
   3  -1  18        0.79        0.19      1.61 o 
   4  -1  18        1.71        0.19      1.86 o 
   5  -1  18        5.60        2.00      2.22 o 
  -6   0  18        0.83        1.34      1.32 o 
  -5   0  18        0.51       -0.32      1.83 o 
  -4   0  18        0.00        0.99      1.54 o 
  -3   0  18        6.19        7.50      2.14 o 
  -2   0  18      142.54      164.88      6.15 o 
  -1   0  18       41.74       45.27      2.41 o 
   0   0  18        0.29        2.35      1.16 o 
   1   0  18       11.03       16.15      1.69 o 
   2   0  18        3.71       10.23      2.36 o 
   3   0  18       24.64       34.09      3.49 o 
   4   0  18       15.58       14.34      2.80 o 
  -6   1  18        1.68        0.12      1.25 o 
  -5   1  18        1.16        2.26      1.27 o 
  -4   1  18       20.91       26.92      2.08 o 
  -3   1  18        2.15        1.82      1.18 o 
  -2   1  18        1.31        2.07      1.78 o 
  -1   1  18       99.03      103.31      3.34 o 
   0   1  18       89.33      102.31      8.03 o 
   1   1  18       67.66       78.59      5.24 o 
   2   1  18        9.70        9.16      2.36 o 
   3   1  18        0.10        1.18      1.67 o 
   4   1  18        0.26        0.53      1.88 o 
  -6   2  18        0.35       -1.56      1.18 o 
  -5   2  18        0.40       -0.06      1.14 o 
  -4   2  18        9.34       12.64      2.52 o 
  -3   2  18      118.78      128.78      4.76 o 
  -2   2  18      102.99      108.48      3.54 o 
  -1   2  18       31.33       28.90      1.76 o 
   0   2  18        0.43       -0.32      0.81 o 
   1   2  18        1.76        0.60      1.09 o 
   2   2  18        5.11        5.60      2.00 o 
   3   2  18        6.38       10.56      2.43 o 
  -6   3  18       28.84       34.51      2.54 o 
  -5   3  18       25.61       24.98      2.17 o 
  -4   3  18       15.82       16.28      1.85 o 
  -3   3  18        1.17        1.56      1.21 o 
  -2   3  18        3.70        5.24      2.12 o 
  -1   3  18        5.21        5.27      1.06 o 
   0   3  18        6.95        9.78      1.74 o 
   1   3  18        3.39        3.09      1.04 o 
   2   3  18        1.62        2.16      1.00 o 
   3   3  18        1.29        0.43      1.85 o 
  -6   4  18        3.79        3.63      1.45 o 
  -5   4  18        9.42       12.03      1.77 o 
  -4   4  18       19.28       20.17      3.26 o 
  -3   4  18       28.85       28.96      3.44 o 
  -2   4  18       38.87       38.01      2.39 o 
  -1   4  18        0.26        1.12      0.86 o 
   0   4  18        0.03       -0.19      1.11 o 
   1   4  18        1.24        0.03      0.91 o 
   2   4  18       10.80       14.47      2.21 o 
  -6   5  18        0.36       -0.26      1.23 o 
  -5   5  18       12.56       11.56      1.84 o 
  -4   5  18       22.62       24.02      2.15 o 
  -3   5  18       10.02        7.87      1.59 o 
  -2   5  18        4.24        0.15      1.08 o 
  -1   5  18        8.39       13.70      1.83 o 
   0   5  18        0.03       -0.69      1.14 o 
   1   5  18        4.02        1.81      1.65 o 
  -5   6  18        8.76        7.82      1.74 o 
  -4   6  18       13.83       13.21      2.20 o 
  -3   6  18        1.77        2.36      1.36 o 
  -2   6  18        1.17        3.81      1.43 o 
  -1   6  18        7.49        8.47      1.69 o 
   1  -6  19        0.49       -0.32      1.93 o 
   2  -6  19        1.57        1.57      1.96 o 
  -1  -5  19        0.35        1.47      1.37 o 
   0  -5  19        0.72        1.64      2.00 o 
   1  -5  19        3.20        0.15      1.85 o 
   2  -5  19        0.03       -1.13      1.74 o 
   3  -5  19        6.28       11.99      2.68 o 
   4  -5  19       27.49       27.44      3.43 o 
  -2  -4  19        9.76        8.41      2.43 o 
  -1  -4  19        7.89       10.75      1.76 o 
   0  -4  19       12.54       14.51      2.68 o 
   1  -4  19        5.96        7.54      2.31 o 
   2  -4  19        0.40       -0.22      1.71 o 
   3  -4  19        1.77        2.46      2.02 o 
   4  -4  19        0.84        0.29      2.03 o 
  -3  -3  19        3.07        3.38      2.15 o 
  -2  -3  19        0.00        1.47      1.85 o 
  -1  -3  19        6.85        6.08      1.55 o 
   0  -3  19        0.37        0.56      1.17 o 
   1  -3  19        6.86       10.03      2.34 o 
   2  -3  19       18.09       15.04      2.65 o 
   3  -3  19       26.80       23.49      3.16 o 
   4  -3  19       27.23       25.97      3.47 o 
  -4  -2  19        1.23        0.19      1.91 o 
  -3  -2  19        0.76        1.13      1.74 o 
  -2  -2  19       25.21       27.32      3.13 o 
  -1  -2  19       24.83       31.06      2.19 o 
   0  -2  19        9.50       10.59      1.60 o 
   1  -2  19        6.46        3.96      2.03 o 
   2  -2  19       18.98       14.27      2.68 o 
   3  -2  19        4.15        3.93      2.03 o 
   4  -2  19       13.56       18.64      3.13 o 
  -5  -1  19        2.26       -0.31      1.85 o 
  -4  -1  19        0.01       -0.19      1.81 o 
  -3  -1  19        0.65        2.97      1.95 o 
  -2  -1  19       76.07       95.92      5.04 o 
  -1  -1  19        4.93        7.85      1.53 o 
   0  -1  19        5.13        4.05      2.01 o 
   1  -1  19       25.14       30.88      3.23 o 
   2  -1  19       14.21       16.71      2.75 o 
   3  -1  19       39.12       42.72      3.91 o 
   4  -1  19       19.51       24.54      3.40 o 
  -5   0  19        7.29        9.31      2.46 o 
  -4   0  19        6.73       10.41      2.49 o 
  -3   0  19        3.00        5.95      2.19 o 
  -2   0  19       11.54       17.14      2.63 o 
  -1   0  19       51.99       62.32      3.27 o 
   0   0  19       46.10       52.36      3.07 o 
   1   0  19       57.50       65.24      4.17 o 
   2   0  19       16.96       15.29      2.82 o 
   3   0  19        0.26       -0.97      1.74 o 
   4   0  19        0.36       -0.27      1.88 o 
  -5   1  19        0.22       -1.39      1.16 o 
  -4   1  19       21.35       27.56      3.18 o 
  -3   1  19       81.02       91.55      4.89 o 
  -2   1  19       57.92       57.38      4.07 o 
  -1   1  19        4.54        1.31      2.43 o 
   0   1  19        0.09        1.78      1.19 o 
   1   1  19        0.21        0.88      1.23 o 
   2   1  19        6.85       13.33      2.56 o 
   3   1  19       11.70        7.04      2.36 o 
  -5   2  19       20.96       23.26      2.16 o 
  -4   2  19        2.10        0.27      1.13 o 
  -3   2  19        1.47        2.94      1.29 o 
  -2   2  19       12.34       12.11      1.77 o 
  -1   2  19       10.72        9.77      1.55 o 
   0   2  19       10.89        9.95      1.56 o 
   1   2  19       11.86       11.69      2.41 o 
   2   2  19        2.62        2.39      1.93 o 
   3   2  19        0.02        0.48      1.83 o 
  -5   3  19        4.02        2.58      1.38 o 
  -4   3  19       14.38       11.47      3.44 o 
  -3   3  19       22.76       20.86      2.00 o 
  -2   3  19       18.57       17.80      1.88 o 
  -1   3  19        0.12       -0.24      0.86 o 
   0   3  19        0.43        1.02      0.94 o 
   1   3  19        1.02        0.26      1.20 o 
   2   3  19        6.26        7.14      2.32 o 
  -5   4  19        7.55        7.35      1.62 o 
  -4   4  19       19.66       22.24      2.17 o 
  -3   4  19        3.12        3.92      1.39 o 
  -2   4  19        0.77        0.70      1.16 o 
  -1   4  19        0.84        1.52      1.19 o 
   0   4  19        1.97        2.12      1.04 o 
   1   4  19        0.44       -0.06      1.05 o 
  -5   5  19        0.41       -0.28      2.54 o 
  -4   5  19        4.12        3.75      1.38 o 
  -3   5  19        0.77        0.43      2.01 o 
  -2   5  19        7.70        9.80      1.69 o 
  -1   5  19       14.00       20.91      2.13 o 
   0   5  19        2.78        3.79      2.37 o 
  -3   6  19        9.43       16.51      2.07 o 
   0  -5  20        1.92        1.33      1.90 o 
   1  -5  20        3.08        2.72      2.19 o 
   2  -5  20        0.07       -1.01      1.86 o 
  -1  -4  20        0.01        1.94      1.35 o 
   0  -4  20        0.74        1.08      1.91 o 
   1  -4  20        0.43        0.53      1.83 o 
   2  -4  20       12.19       11.84      2.65 o 
   3  -4  20       19.51       19.15      3.20 o 
  -2  -3  20       13.63       16.08      2.89 o 
  -1  -3  20        4.04        6.22      1.59 o 
   0  -3  20        1.26        0.24      1.85 o 
   1  -3  20        1.11        1.71      1.79 o 
   2  -3  20        3.50        4.34      2.31 o 
   3  -3  20        9.03        5.83      2.24 o 
  -3  -2  20        0.01       -1.25      1.78 o 
  -2  -2  20        3.37        1.64      1.93 o 
  -1  -2  20        0.30       -0.44      1.20 o 
   0  -2  20        4.75        4.36      1.93 o 
   1  -2  20       30.00       31.32      3.42 o 
   2  -2  20       54.16       62.93      4.58 o 
   3  -2  20       21.24       26.88      3.45 o 
  -4  -1  20        0.96       -1.14      1.83 o 
  -3  -1  20        8.31       10.49      2.53 o 
  -2  -1  20       15.58       16.35      2.80 o 
  -1  -1  20        9.34       11.35      1.75 o 
   0  -1  20       23.75       27.35      2.12 o 
   1  -1  20       32.49       33.20      3.47 o 
   2  -1  20        4.80        2.87      2.08 o 
   3  -1  20       12.22       13.36      2.90 o 
  -4   0  20        5.08        3.88      2.26 o 
  -3   0  20       22.27       24.96      3.08 o 
  -2   0  20       17.30       19.79      2.79 o 
  -1   0  20        0.07        0.67      1.20 o 
   0   0  20        5.41        8.44      1.76 o 
   1   0  20       15.22       18.59      2.96 o 
   2   0  20       16.67       25.37      3.35 o 
   3   0  20        8.60        5.50      2.20 o 
  -4   1  20        0.79        1.28      1.98 o 
  -3   1  20        1.38        2.56      1.98 o 
  -2   1  20        7.46        7.69      2.29 o 
  -1   1  20       17.12       20.52      3.58 o 
   0   1  20       14.17       15.41      2.17 o 
   1   1  20       13.91       12.99      2.65 o 
   2   1  20        0.01       -1.37      1.79 o 
  -5   2  20        4.43        3.56      1.55 o 
  -4   2  20       11.65       12.22      1.87 o 
  -3   2  20       18.03       17.68      2.99 o 
  -2   2  20        7.06        1.18      1.95 o 
  -1   2  20        0.00        0.92      1.20 o 
   0   2  20        2.54        1.15      1.30 o 
   1   2  20        0.46        0.67      1.24 o 
   2   2  20        0.09       -0.26      1.69 o 
  -4   3  20        4.76        6.18      1.81 o 
  -3   3  20        0.70       -0.52      1.22 o 
  -2   3  20        0.71       -0.72      1.13 o 
  -1   3  20        1.75        3.06      1.09 o 
   0   3  20        0.00       -1.01      1.14 o 
   1   3  20        0.31        0.52      1.25 o 
  -4   4  20        1.54        0.89      1.34 o 
  -3   4  20        0.20       -0.18      1.16 o 
  -2   4  20        5.38        9.14      1.69 o 
  -1   4  20        5.94        6.60      1.10 o 
   0   4  20        3.82        5.39      1.22 o 
  -1  -3  21        7.17        9.68      1.74 o 
   0  -3  21        2.14        0.43      1.95 o 
   1  -3  21       28.17       28.74      3.52 o 
   2  -3  21       21.01       17.41      3.20 o 
  -2  -2  21        3.96        2.43      2.10 o 
  -1  -2  21        3.47        3.28      1.89 o 
   0  -2  21        6.37        6.95      2.39 o 
   1  -2  21        0.06        2.08      2.08 o 
   2  -2  21        1.25        3.67      2.39 o 
  -3  -1  21        8.62       12.44      2.87 o 
  -2  -1  21       20.30       20.57      3.09 o 
  -1  -1  21        0.08        0.00      1.27 o 
   0  -1  21       12.39        8.87      2.55 o 
   1  -1  21       19.41       20.40      3.11 o 
   2  -1  21        0.09        2.43      2.27 o 
  -3   0  21        1.30        0.56      2.00 o 
  -2   0  21        2.48        1.86      1.86 o 
  -1   0  21        9.57       10.77      1.95 o 
   0   0  21        2.79       -0.77      1.27 o 
   1   0  21        0.19        0.21      1.81 o 
   2   0  21        2.37        3.02      2.24 o 
  -3   1  21        7.62        6.90      2.38 o 
  -2   1  21        0.03        0.44      1.93 o 
  -1   1  21        1.66       -0.41      1.27 o 
   0   1  21        9.53        6.35      1.62 o 
   1   1  21        1.72       -0.79      1.79 o 
  -3   2  21        1.25        2.41      2.03 o 
  -2   2  21        2.18        2.41      2.05 o 
  -1   2  21        1.66        0.87      1.57 o 
   0   2  21        0.13       -1.44      1.25 o 
  -3   3  21        0.37        1.87      1.39 o 
  -2   3  21        1.11       -0.27      1.85 o 
  -1   3  21        6.32        5.72      2.34 o 
   0  -1  22        0.97        0.87      2.07 o 
  -1   0  22        0.67       -1.74      1.78 o 
   0   0  22        0.79       -1.42      1.91 o 
                                                 
